# Supplementary material for: Hand hygiene knowledge and attitude of medical students in western Saudi Arabia
Source: PeerJ. 2019 Apr 25;7:e6823. doi: 10.7717/peerj.6823 (PMC6487179; doi:10.7717/peerj.6823)
Supplement: DataSet S1 — This data is showing the responses of the participants related to hand hygiene questionnaire. [file peerj-07-6823-s001.xlsx]

## Sheet: Form Responses 1
Faculty:	Age:	Study year:	Sex:	1. Did you receive formal training in hand hygiene in the last three years?	2. Do you routinely use an alcohol-based hand rub for hand hygiene?	3. Which of the following is the main route of cross-transmission of potentially harmful germs between patients in a health-care facility? (tick one answer only)	4. What is the most frequent source of germs responsible for health care-associated infections? (Tick one answer only)	5. Which of the following hand hygiene actions prevents transmission of germs to the patient?{a. Before touching a patient}	5. Which of the following hand hygiene actions prevents transmission of germs to the patient?{b. Immediately after a risk of body fluid exposure}	5. Which of the following hand hygiene actions prevents transmission of germs to the patient?{c. After exposure to the immediate surroundings of a patient}	5. Which of the following hand hygiene actions prevents transmission of germs to the patient?{d. Immediately before a clean/aseptic procedure}	6. Which of the following hand hygiene actions prevents transmission of germs to the health-care worker? {a. After touching a patient}	6. Which of the following hand hygiene actions prevents transmission of germs to the health-care worker?{b. Immediately after a risk of body fluid exposure}	6. Which of the following hand hygiene actions prevents transmission of germs to the health-care worker? {c. After exposure to the immediate surroundings of a patient}	6- 6. Which of the following hand hygiene actions prevents transmission of germs to the health-care worker? {d. Immediately before a clean/aseptic procedure}	7. Which of the following statements on alcohol-based hand rub and handwashing with soap and water are true?{a. Handrubbing is more rapid for hand cleansing than handwashing}	7. Which of the following statements on alcohol-based hand rub and handwashing with soap and water are true?{b. Handrubbing causes skin dryness more than handwashing}	7. Which of the following statements on alcohol-based hand rub and handwashing with soap and water are true?{c. Handrubbing is more effective against germs than handwashing}	7- 7. Which of the following statements on alcohol-based hand rub and handwashing with soap and water are true?{d. Handwashing and handrubbing are recommended to be performed in sequence}	8. What is the minimal time needed for alcohol-based handrub to kill most germs on your hands? (tick one answer only)	9. Which type of hand hygiene method is required in the following situations?{a. Before palpation of the abdomen}	9. Which type of hand hygiene method is required in the following situations?{b. Before giving an injection}	9. Which type of hand hygiene method is required in the following situations?{c. After emptying a bedpan}	9. Which type of hand hygiene method is required in the following situations?{d. After removing examination gloves}	9. Which type of hand hygiene method is required in the following situations?{e. After making a patient's bed}	9. Which type of hand hygiene method is required in the following situations?{f. After visible exposure to blood}	10. Which of the following should be avoided, as associated with increased likelihood of colonisation of hands with harmful germs?{Wearing jewellery}	10. Which of the following should be avoided, as associated with increased likelihood of colonisation of hands with harmful germs?{Damaged skin}	10. Which of the following should be avoided, as associated with increased likelihood of colonisation of hands with harmful germs?{Regular use of a hand cream}	10. Which of the following should be avoided, as associated with increased likelihood of colonisation of hands with harmful germs?{Artificial fingernails}	11- Sometimes I miss out hand hygiene simply because I forget it	12. I feel guilty if I omit hand hygiene	13. I feel frustrated when others omit hand hygiene
Medical	24	6th	Male	Yes	No	Health-care workers’ hands when not clean	Germs already present on or within the patient	Yes	No	Yes	Yes	Yes	No	Yes	Yes	TRUE	FALSE	TRUE	TRUE	1 minute	Rubbing	Rubbing	Washing	Washing	Rubbing	Rubbing	Yes	Yes	No	Yes	Yes	No	No
Medical	24	6th	Male	Yes	No	Health-care workers’ hands when not clean	The hospital environment (surfaces)	Yes	Yes	Yes	Yes	Yes	Yes	Yes	No	TRUE	FALSE	TRUE	FALSE	1 minute	Rubbing	Rubbing	Washing	Washing	Rubbing	Rubbing	Yes	Yes	No	Yes	No	Yes	Yes
Medical	23	6th	Male	No	Yes	Health-care workers’ hands when not clean	The hospital environment (surfaces)	Yes	Yes	Yes	Yes	Yes	Yes	Yes	Yes	TRUE	FALSE	FALSE	TRUE	10 seconds	Rubbing	Rubbing	Washing	Rubbing	Rubbing	Washing	Yes	Yes	No	Yes	Yes	No	No
Medical	23	5th	Female	Yes	Yes	Patients’ exposure to colonised surfaces	The hospital environment (surfaces)	Yes	No	No	Yes	Yes	Yes	Yes	Yes	FALSE	FALSE	FALSE	TRUE	20 seconds	Washing	Rubbing	Rubbing	Washing	Rubbing	Rubbing	Yes	Yes	No	Yes	Yes	Yes	Yes
Medical	23	5th	Male	No	Yes	Health-care workers’ hands when not clean	The hospital environment (surfaces)	Yes	Yes	Yes	Yes	Yes	Yes	Yes	Yes	FALSE	TRUE	TRUE	TRUE	1 minute	Rubbing	Rubbing	Rubbing	Rubbing	Rubbing	Rubbing	Yes	Yes	No	Yes	Yes	Yes	Yes
Medical	20	5th	Female	No	No	Patients’ exposure to colonised surfaces	The hospital environment (surfaces)	Yes	Yes	Yes	Yes	Yes	Yes	Yes	Yes	FALSE	TRUE	FALSE	FALSE	10 seconds	Washing	Washing	Washing	Washing	Washing	Washing	Yes	Yes	No	Yes	Yes	Yes	No
Medical	22	4th	Male	Yes	Yes	Health-care workers’ hands when not clean	The hospital environment (surfaces)	Yes	No	Yes	Yes	No	No	No	No	FALSE	TRUE	FALSE	TRUE	10 seconds	Washing	Rubbing	Washing	Washing	Rubbing	Washing	Yes	No	No	Yes	No	Yes	Yes
Medical	24	6th	Male	Yes	No	Health-care workers’ hands when not clean	The hospital environment (surfaces)	Yes	No	Yes	Yes	Yes	Yes	Yes	Yes	TRUE	TRUE	FALSE	TRUE	20 seconds	Rubbing	Rubbing	Washing	Washing	Rubbing	Washing	Yes	No	No	Yes	Yes	Yes	Yes
Medical	23	3rd	Male	Yes	Yes	Health-care workers’ hands when not clean	Germs already present on or within the patient	Yes	No	Yes	Yes	Yes	No	No	Yes	FALSE	TRUE	FALSE	TRUE	10 seconds	Rubbing	Rubbing	Washing	Rubbing	Washing	Washing	No	Yes	No	No	No	Yes	Yes
Medical	25	6th	Male	Yes	No	Air circulating in the hospital	The hospital air	Yes	Yes	Yes	Yes	Yes	Yes	Yes	Yes	TRUE	FALSE	FALSE	TRUE	10 seconds	Rubbing	Rubbing	Washing	Washing	Washing	Rubbing	No	Yes	Yes	Yes	Yes	Yes	Yes
Medical	23	4th	Female	Yes	Yes	Patients’ exposure to colonised surfaces	Germs already present on or within the patient	Yes	Yes	Yes	Yes	Yes	Yes	Yes	Yes	FALSE	FALSE	FALSE	TRUE	10 seconds	Rubbing	Rubbing	Rubbing	Washing	Washing	Washing	Yes	No	No	Yes	No	Yes	Yes
Medical	20	2nd	Female	Yes	No	Patients’ exposure to colonised surfaces	The hospital environment (surfaces)	Yes	No	No	Yes	Yes	Yes	Yes	Yes	TRUE	TRUE	TRUE	TRUE	20 seconds	Rubbing	Rubbing	Washing	Washing	Washing	Rubbing	Yes	Yes	No	Yes	No	Yes	Yes
Medical	21	4th	Male	No	No	Sharing non-invasive objects	The hospital environment (surfaces)	No	Yes	Yes	No	No	Yes	Yes	No	TRUE	FALSE	FALSE	TRUE	3 seconds	Washing	Washing	Rubbing	Washing	Rubbing	Rubbing	No	Yes	No	Yes	No	No	No
Medical	25	3rd	Male	Yes	Yes	Patients’ exposure to colonised surfaces	Germs already present on or within the patient	Yes	Yes	Yes	Yes	Yes	Yes	Yes	Yes	TRUE	TRUE	FALSE	FALSE	20 seconds	Rubbing	Rubbing	Rubbing	Rubbing	Rubbing	Washing	No	Yes	No	Yes	Yes	Yes	Yes
Medical	20	3rd	Female	No	No	Patients’ exposure to colonised surfaces	The hospital environment (surfaces)	Yes	Yes	Yes	Yes	Yes	Yes	Yes	Yes	FALSE	TRUE	FALSE	FALSE	20 seconds	Rubbing	Washing	Washing	Washing	Washing	Washing	Yes	No	No	Yes	Yes	Yes	Yes
Medical	25	6th	Female	Yes	Yes	Health-care workers’ hands when not clean	The hospital environment (surfaces)	Yes	Yes	Yes	Yes	Yes	Yes	Yes	Yes	FALSE	TRUE	FALSE	FALSE	1 minute	Washing	Rubbing	Washing	Rubbing	Washing	Washing	Yes	Yes	No	Yes	No	Yes	Yes
Medical	24	6th	Male	No	Yes	Health-care workers’ hands when not clean	The hospital environment (surfaces)	Yes	Yes	Yes	Yes	Yes	Yes	Yes	Yes	TRUE	TRUE	FALSE	FALSE	20 seconds	Rubbing	Rubbing	Washing	None	None	Washing	Yes	Yes	No	Yes	No	Yes	Yes
Medical	27	6th	Male	Yes	Yes	Health-care workers’ hands when not clean	The hospital environment (surfaces)	Yes	Yes	Yes	Yes	Yes	Yes	Yes	Yes	TRUE	FALSE	TRUE	TRUE	20 seconds	Washing	Rubbing	Rubbing	Washing	Rubbing	Rubbing	Yes	Yes	Yes	Yes	No	Yes	Yes
Medical	21	4th	Female	No	Yes	Health-care workers’ hands when not clean	The hospital air	Yes	Yes	Yes	Yes	Yes	Yes	Yes	Yes	TRUE	TRUE	FALSE	FALSE	10 seconds	Washing	Rubbing	Washing	Washing	Washing	Washing	Yes	Yes	Yes	Yes	Yes	Yes	Yes
Medical	21	3rd	Male	Yes	Yes	Patients’ exposure to colonised surfaces	The hospital environment (surfaces)	Yes	No	No	Yes	Yes	Yes	No	No	FALSE	TRUE	FALSE	TRUE	20 seconds	None	Rubbing	Washing	Rubbing	Rubbing	Washing	Yes	Yes	Yes	Yes	Yes	Yes	No
Medical	20	3rd	Male	No	No	Health-care workers’ hands when not clean	Germs already present on or within the patient	Yes	Yes	No	Yes	Yes	Yes	Yes	No	TRUE	TRUE	TRUE	FALSE	10 seconds	Washing	Rubbing	Rubbing	Washing	Rubbing	Washing	Yes	Yes	No	No	Yes	Yes	Yes
Medical	26	6th	Female	No	No	Health-care workers’ hands when not clean	Germs already present on or within the patient	Yes	Yes	Yes	Yes	Yes	Yes	Yes	Yes	TRUE	TRUE	TRUE	FALSE	10 seconds	Rubbing	Rubbing	Washing	Washing	Rubbing	Washing	Yes	Yes	No	Yes	Yes	No	No
Medical	24	6th	Male	Yes	Yes	Health-care workers’ hands when not clean	The hospital air	Yes	Yes	Yes	Yes	Yes	Yes	Yes	Yes	FALSE	TRUE	FALSE	TRUE	20 seconds	Rubbing	Rubbing	Washing	Washing	Washing	Washing	Yes	No	No	Yes	No	Yes	Yes
Medical	24	6th	Male	Yes	Yes	Health-care workers’ hands when not clean	The hospital air	Yes	Yes	Yes	Yes	Yes	Yes	Yes	Yes	TRUE	FALSE	FALSE	TRUE	10 seconds	Rubbing	Rubbing	Washing	Rubbing	Washing	Washing	No	Yes	No	Yes	No	No	No
Medical	24	6th	Male	Yes	Yes	Air circulating in the hospital	The hospital air	Yes	Yes	Yes	Yes	Yes	Yes	Yes	Yes	TRUE	FALSE	TRUE	TRUE	10 seconds	Rubbing	Rubbing	Rubbing	Rubbing	Rubbing	Rubbing	Yes	No	No	Yes	No	Yes	Yes
Medical	24	3rd	Male	Yes	Yes	Health-care workers’ hands when not clean	Germs already present on or within the patient	Yes	Yes	Yes	Yes	Yes	Yes	Yes	Yes	TRUE	TRUE	FALSE	FALSE	10 seconds	Rubbing	Rubbing	Washing	none	Washing	Washing	No	Yes	No	Yes	No	Yes	Yes
Medical	24	6th	Male	No	Yes	Health-care workers’ hands when not clean	Germs already present on or within the patient	Yes	Yes	Yes	Yes	Yes	Yes	Yes	Yes	FALSE	FALSE	FALSE	TRUE	1 minute	Washing	Rubbing	Washing	Rubbing	Rubbing	Washing	Yes	Yes	No	Yes	Yes	Yes	Yes
Medical	25	6th	Male	No	Yes	Health-care workers’ hands when not clean	The hospital air	Yes	Yes	Yes	Yes	Yes	Yes	Yes	Yes	FALSE	FALSE	TRUE	TRUE	10 seconds	Rubbing	Rubbing	Rubbing	Washing	Rubbing	Rubbing	No	Yes	No	Yes	Yes	Yes	Yes
Medical	25	6th	Male	Yes	Yes	Health-care workers’ hands when not clean	The hospital environment (surfaces)	Yes	Yes	Yes	Yes	Yes	Yes	Yes	Yes	FALSE	FALSE	TRUE	TRUE	20 seconds	Washing	None	Washing	Washing	Rubbing	Rubbing	Yes	No	Yes	Yes	No	Yes	Yes
Medical	24	6th	Female	Yes	No	Health-care workers’ hands when not clean	Germs already present on or within the patient	Yes	Yes	Yes	Yes	Yes	Yes	Yes	Yes	FALSE	TRUE	TRUE	TRUE	20 seconds	Washing	Rubbing	Rubbing	Washing	None	Rubbing	Yes	Yes	No	Yes	Yes	Yes	Yes
Medical	24	6th	Male	Yes	Yes	Sharing non-invasive objects	The hospital air	Yes	Yes	Yes	Yes	Yes	Yes	Yes	Yes	TRUE	TRUE	FALSE	FALSE	10 seconds	Rubbing	Rubbing	Washing	Washing	Washing	Washing	Yes	Yes	Yes	Yes	Yes	Yes	Yes
Medical	24	6th	Female	Yes	Yes	Sharing non-invasive objects	The hospital environment (surfaces)	Yes	Yes	Yes	Yes	Yes	Yes	Yes	No	FALSE	TRUE	FALSE	FALSE	1 minute	Rubbing	Rubbing	Washing	Rubbing	Washing	Washing	Yes	No	No	Yes	Yes	Yes	Yes
Medical	23	4th	Female	Yes	No	Health-care workers’ hands when not clean	Germs already present on or within the patient	Yes	Yes	Yes	Yes	Yes	Yes	Yes	Yes	FALSE	TRUE	FALSE	TRUE	3 seconds	Washing	Washing	Washing	Washing	Washing	Rubbing	Yes	Yes	Yes	Yes	No	Yes	Yes
Medical	25	5th	Female	No	Yes	Health-care workers’ hands when not clean	The hospital environment (surfaces)	Yes	Yes	Yes	Yes	Yes	Yes	Yes	Yes	TRUE	TRUE	FALSE	TRUE	20 seconds	Washing	Rubbing	Washing	Washing	Washing	Washing	Yes	Yes	Yes	Yes	No	Yes	Yes
Medical	24	6th	Female	Yes	Yes	Health-care workers’ hands when not clean	The hospital environment (surfaces)	Yes	Yes	Yes	Yes	Yes	Yes	Yes	Yes	FALSE	TRUE	FALSE	TRUE	10 seconds	Washing	Washing	Washing	Washing	Washing	Washing	Yes	Yes	Yes	Yes	Yes	Yes	Yes
Medical	25	5th	Female	No	Yes	Health-care workers’ hands when not clean	Germs already present on or within the patient	Yes	No	No	Yes	Yes	Yes	Yes	No	FALSE	FALSE	FALSE	TRUE	10 seconds	Washing	Washing	Rubbing	Washing	Washing	Rubbing	Yes	Yes	No	Yes	No	Yes	Yes
Medical	24	5th	Male	Yes	No	Patients’ exposure to colonised surfaces	The hospital environment (surfaces)	Yes	No	Yes	No	Yes	Yes	Yes	Yes	TRUE	TRUE	TRUE	TRUE	1 minute	Rubbing	Rubbing	Washing	Rubbing	Rubbing	Rubbing	Yes	Yes	No	Yes	No	Yes	Yes
Medical	22	4th	Male	No	No	Health-care workers’ hands when not clean	Germs already present on or within the patient	No	Yes	Yes	No	Yes	Yes	No	No	TRUE	FALSE	TRUE	TRUE	3 seconds	Rubbing	None	Washing	None	Washing	Rubbing	No	Yes	No	Yes	No	No	No
Medical	20	3rd	Female	Yes	No	Health-care workers’ hands when not clean	Germs already present on or within the patient	Yes	Yes	No	Yes	Yes	Yes	Yes	Yes	TRUE	FALSE	FALSE	TRUE	10 seconds	None	Rubbing	Washing	Washing	Rubbing	Washing	No	Yes	Yes	Yes	Yes	Yes	Yes
Medical	24	6th	Female	Yes	Yes	Health-care workers’ hands when not clean	The hospital environment (surfaces)	Yes	Yes	Yes	Yes	Yes	Yes	Yes	Yes	TRUE	TRUE	FALSE	TRUE	1 minute	Rubbing	Rubbing	Washing	Rubbing	Washing	Washing	Yes	Yes	No	Yes	Yes	Yes	Yes
Medical	25	6th	Male	Yes	Yes	Health-care workers’ hands when not clean	The hospital’s water system	Yes	Yes	Yes	Yes	Yes	Yes	Yes	Yes	TRUE	TRUE	TRUE	TRUE	1 minute	Rubbing	Rubbing	Rubbing	Rubbing	Rubbing	Rubbing	Yes	Yes	No	Yes	Yes	Yes	Yes
Medical	24	6th	Male	No	No	Patients’ exposure to colonised surfaces	Germs already present on or within the patient	Yes	Yes	Yes	Yes	Yes	Yes	Yes	Yes	TRUE	TRUE	TRUE	TRUE	1 minute	Rubbing	Rubbing	Washing	Rubbing	Rubbing	Washing	Yes	Yes	No	Yes	Yes	No	No
Medical	27	6th	Female	Yes	No	Patients’ exposure to colonised surfaces	Germs already present on or within the patient	No	Yes	Yes	Yes	Yes	No	Yes	Yes	FALSE	TRUE	FALSE	TRUE	1 minute	Rubbing	Rubbing	Washing	Rubbing	Rubbing	Washing	Yes	Yes	No	No	Yes	Yes	Yes
Medical	25	6th	Male	Yes	Yes	Health-care workers’ hands when not clean	The hospital environment (surfaces)	Yes	Yes	Yes	Yes	Yes	Yes	Yes	Yes	FALSE	TRUE	FALSE	TRUE	1 minute	Rubbing	Washing	Washing	Washing	Washing	Washing	Yes	Yes	No	Yes	Yes	Yes	Yes
Medical	24	6th	Male	Yes	Yes	Patients’ exposure to colonised surfaces	The hospital environment (surfaces)	Yes	No	No	Yes	Yes	Yes	Yes	Yes	TRUE	TRUE	FALSE	TRUE	20 seconds	Washing	Washing	Washing	Washing	Washing	Washing	Yes	No	No	Yes	No	Yes	Yes
Medical	19	2nd	Female	Yes	No	Health-care workers’ hands when not clean	The hospital environment (surfaces)	Yes	Yes	Yes	Yes	Yes	No	Yes	No	FALSE	TRUE	FALSE	TRUE	20 seconds	Washing	Rubbing	Washing	Rubbing	Rubbing	Washing	Yes	Yes	No	Yes	No	Yes	Yes
Medical	24	5th	Female	No	Yes	Patients’ exposure to colonised surfaces	The hospital environment (surfaces)	Yes	Yes	Yes	Yes	Yes	No	Yes	Yes	TRUE	FALSE	FALSE	TRUE	10 seconds	Rubbing	Washing	Washing	Rubbing	Rubbing	Washing	No	Yes	No	Yes	No	No	No
Medical	22	4th	Male	Yes	Yes	Patients’ exposure to colonised surfaces	The hospital environment (surfaces)	Yes	Yes	Yes	Yes	Yes	Yes	Yes	Yes	TRUE	FALSE	TRUE	TRUE	20 seconds	Rubbing	Rubbing	Rubbing	Rubbing	Rubbing	Rubbing	Yes	Yes	No	Yes	Yes	Yes	No
Medical	23	6th	Female	Yes	Yes	Health-care workers’ hands when not clean	Germs already present on or within the patient	Yes	Yes	Yes	Yes	Yes	Yes	Yes	Yes	FALSE	FALSE	FALSE	TRUE	10 seconds	Washing	Rubbing	Washing	Washing	Washing	Washing	Yes	Yes	No	Yes	No	Yes	Yes
Medical	23	6th	Female	Yes	Yes	Health-care workers’ hands when not clean	The hospital environment (surfaces)	Yes	No	Yes	Yes	Yes	No	Yes	Yes	FALSE	FALSE	FALSE	TRUE	20 seconds	Rubbing	Rubbing	Washing	Washing	Rubbing	Washing	Yes	No	No	Yes	No	Yes	Yes
Medical	24	6th	Male	Yes	Yes	Patients’ exposure to colonised surfaces	Germs already present on or within the patient	Yes	Yes	Yes	Yes	Yes	Yes	Yes	Yes	FALSE	FALSE	FALSE	TRUE	20 seconds	Rubbing	Rubbing	Washing	Washing	Washing	Washing	No	Yes	No	Yes	Yes	Yes	Yes
Medical	21	2nd	Male	No	No	Health-care workers’ hands when not clean	The hospital environment (surfaces)	Yes	Yes	Yes	Yes	Yes	Yes	Yes	Yes	FALSE	TRUE	FALSE	TRUE	20 seconds	Rubbing	Rubbing	Rubbing	Washing	Rubbing	Rubbing	Yes	Yes	No	Yes	No	Yes	Yes
Medical	24	6th	Male	Yes	Yes	Health-care workers’ hands when not clean	The hospital environment (surfaces)	Yes	Yes	Yes	Yes	Yes	Yes	Yes	Yes	FALSE	TRUE	FALSE	TRUE	10 seconds	Rubbing	Rubbing	Washing	Washing	Washing	Washing	Yes	Yes	Yes	Yes	Yes	Yes	Yes
Medical	28	6th	Male	Yes	No	Health-care workers’ hands when not clean	Germs already present on or within the patient	No	Yes	Yes	No	Yes	Yes	Yes	Yes	TRUE	TRUE	TRUE	TRUE	3 seconds	Washing	Rubbing	Washing	Washing	Rubbing	Rubbing	Yes	Yes	No	No	Yes	No	No
Medical	23	4th	Male	No	Yes	Patients’ exposure to colonised surfaces	The hospital environment (surfaces)	Yes	Yes	No	Yes	Yes	Yes	Yes	No	TRUE	FALSE	FALSE	FALSE	10 seconds	Rubbing	Washing	Washing	None	Washing	Washing	Yes	Yes	No	Yes	Yes	Yes	Yes
Medical	24	6th	Female	Yes	Yes	Patients’ exposure to colonised surfaces	The hospital environment (surfaces)	Yes	Yes	Yes	Yes	Yes	Yes	Yes	Yes	FALSE	FALSE	FALSE	TRUE	10 seconds	Rubbing	Rubbing	Washing	Rubbing	Rubbing	Washing	No	Yes	No	Yes	Yes	Yes	Yes
Medical	24	6th	Female	Yes	Yes	Health-care workers’ hands when not clean	Germs already present on or within the patient	Yes	Yes	Yes	Yes	Yes	Yes	Yes	Yes	TRUE	TRUE	TRUE	TRUE	1 minute	Rubbing	Rubbing	Washing	Washing	Rubbing	Rubbing	Yes	Yes	No	Yes	No	Yes	Yes
Medical	24	6th	Female	Yes	Yes	Health-care workers’ hands when not clean	Germs already present on or within the patient	Yes	Yes	Yes	Yes	Yes	Yes	Yes	Yes	TRUE	TRUE	TRUE	TRUE	1 minute	Rubbing	Rubbing	Washing	Washing	Rubbing	Rubbing	Yes	Yes	No	Yes	No	Yes	Yes
Medical	20	2nd	Male	Yes	No	Patients’ exposure to colonised surfaces	Germs already present on or within the patient	Yes	Yes	Yes	Yes	Yes	Yes	Yes	Yes	TRUE	FALSE	FALSE	FALSE	1 minute	Rubbing	Rubbing	Washing	Rubbing	Rubbing	Washing	Yes	No	No	Yes	Yes	Yes	Yes
Medical	23	5th	Female	Yes	No	Air circulating in the hospital	Germs already present on or within the patient	Yes	Yes	No	Yes	Yes	Yes	No	Yes	TRUE	TRUE	FALSE	FALSE	10 seconds	Washing	Rubbing	Rubbing	Washing	Rubbing	Rubbing	Yes	Yes	No	Yes	Yes	Yes	Yes
Medical	20	3rd	Female	No	No	Health-care workers’ hands when not clean	Germs already present on or within the patient	Yes	Yes	Yes	Yes	Yes	Yes	Yes	Yes	TRUE	TRUE	FALSE	TRUE	10 seconds	Washing	Washing	Washing	Washing	Washing	Washing	No	Yes	No	Yes	Yes	Yes	Yes
Medical	24	6th	Female	Yes	Yes	Health-care workers’ hands when not clean	The hospital environment (surfaces)	Yes	Yes	Yes	Yes	Yes	Yes	Yes	Yes	TRUE	FALSE	TRUE	TRUE	1 minute	Rubbing	Rubbing	Washing	Rubbing	Rubbing	Rubbing	No	No	No	No	Yes	No	No
Medical	19	2nd	Female	No	No	Patients’ exposure to colonised surfaces	Germs already present on or within the patient	Yes	No	No	Yes	No	Yes	No	Yes	TRUE	FALSE	TRUE	TRUE	20 seconds	Rubbing	Washing	Washing	Rubbing	Rubbing	Washing	Yes	No	Yes	No	Yes	Yes	Yes
Medical	19	2nd	Female	No	No	Health-care workers’ hands when not clean	The hospital environment (surfaces)	Yes	Yes	Yes	Yes	Yes	Yes	Yes	Yes	TRUE	FALSE	TRUE	FALSE	20 seconds	Rubbing	Rubbing	Washing	Washing	Rubbing	Rubbing	Yes	Yes	No	Yes	Yes	Yes	Yes
Medical	20	3rd	Female	No	No	Health-care workers’ hands when not clean	Germs already present on or within the patient	Yes	Yes	Yes	Yes	Yes	Yes	Yes	Yes	FALSE	TRUE	FALSE	FALSE	10 seconds	Rubbing	Rubbing	Rubbing	Washing	Rubbing	Rubbing	Yes	Yes	No	Yes	No	Yes	Yes
Medical	22	3rd	Female	No	Yes	Health-care workers’ hands when not clean	The hospital environment (surfaces)	Yes	Yes	Yes	Yes	Yes	Yes	Yes	Yes	TRUE	TRUE	FALSE	FALSE	10 seconds	Washing	Rubbing	Washing	Washing	Washing	Washing	No	Yes	Yes	Yes	No	Yes	Yes
Medical	22	4th	Female	No	Yes	Health-care workers’ hands when not clean	Germs already present on or within the patient	Yes	Yes	Yes	Yes	Yes	Yes	Yes	Yes	FALSE	FALSE	FALSE	TRUE	10 seconds	Rubbing	Rubbing	Washing	Rubbing	Washing	Washing	Yes	Yes	No	Yes	No	Yes	Yes
Medical	19	2nd	Female	No	Yes	Air circulating in the hospital	The hospital air	Yes	Yes	Yes	Yes	Yes	Yes	Yes	Yes	TRUE	FALSE	FALSE	FALSE	10 seconds	Rubbing	None	Washing	None	Rubbing	Washing	No	No	No	Yes	Yes	Yes	Yes
Medical	23	5th	Female	Yes	Yes	Health-care workers’ hands when not clean	The hospital environment (surfaces)	Yes	No	No	Yes	No	Yes	Yes	Yes	FALSE	TRUE	FALSE	TRUE	20 seconds	Rubbing	Rubbing	Washing	Washing	Washing	Washing	Yes	Yes	No	Yes	Yes	Yes	Yes
Medical	24	6th	Female	Yes	Yes	Health-care workers’ hands when not clean	The hospital environment (surfaces)	Yes	Yes	Yes	Yes	Yes	Yes	Yes	Yes	FALSE	TRUE	FALSE	FALSE	3 seconds	Washing	Washing	None	Rubbing	Rubbing	Washing	No	No	No	Yes	Yes	Yes	Yes
Medical	19	2nd	Female	No	Yes	Health-care workers’ hands when not clean	The hospital environment (surfaces)	Yes	Yes	No	Yes	Yes	Yes	Yes	No	FALSE	FALSE	FALSE	TRUE	20 seconds	Rubbing	Rubbing	Washing	Washing	Rubbing	Washing	Yes	Yes	No	Yes	Yes	Yes	Yes
Medical	19	2nd	Female	No	No	Health-care workers’ hands when not clean	The hospital environment (surfaces)	Yes	Yes	Yes	Yes	Yes	Yes	Yes	Yes	FALSE	FALSE	FALSE	FALSE	1 minute	Rubbing	Rubbing	Washing	Rubbing	Rubbing	Rubbing	No	No	Yes	Yes	Yes	Yes	Yes
Medical	20	2nd	Female	Yes	Yes	Health-care workers’ hands when not clean	Germs already present on or within the patient	Yes	Yes	Yes	Yes	Yes	Yes	Yes	Yes	TRUE	TRUE	TRUE	TRUE	1 minute	Rubbing	Rubbing	Washing	Washing	Washing	Washing	Yes	Yes	Yes	Yes	Yes	Yes	Yes
Medical	21	3rd	Male	Yes	Yes	Patients’ exposure to colonised surfaces	The hospital environment (surfaces)	Yes	Yes	No	Yes	Yes	Yes	Yes	Yes	TRUE	TRUE	FALSE	FALSE	10 seconds	Rubbing	Rubbing	Washing	Rubbing	Washing	Washing	Yes	No	No	Yes	Yes	Yes	Yes
Medical	21	2nd	Male	No	No	Air circulating in the hospital	The hospital air	No	No	Yes	No	Yes	No	No	No	TRUE	FALSE	FALSE	TRUE	10 seconds	Rubbing	Rubbing	Washing	Washing	Washing	Washing	No	Yes	Yes	No	Yes	Yes	No
Medical	20	3rd	Male	No	Yes	Health-care workers’ hands when not clean	The hospital air	Yes	No	No	No	No	No	Yes	No	FALSE	FALSE	FALSE	TRUE	10 seconds	Washing	Rubbing	Rubbing	Washing	Rubbing	Rubbing	Yes	Yes	Yes	No	Yes	No	Yes
Medical	21	3rd	Male	No	No	Health-care workers’ hands when not clean	The hospital environment (surfaces)	No	Yes	Yes	Yes	Yes	Yes	Yes	Yes	TRUE	TRUE	TRUE	TRUE	20 seconds	Rubbing	Rubbing	Washing	Washing	Washing	Washing	No	Yes	No	Yes	No	Yes	Yes
Medical	21	3rd	Male	No	No	Health-care workers’ hands when not clean	The hospital environment (surfaces)	Yes	No	No	No	Yes	No	No	No	TRUE	FALSE	TRUE	TRUE	1 minute	None	Rubbing	Rubbing	Washing	Washing	Rubbing	No	Yes	No	Yes	No	Yes	Yes
Medical	21	3rd	Male	No	No	Health-care workers’ hands when not clean	The hospital environment (surfaces)	No	No	No	Yes	No	No	Yes	No	FALSE	FALSE	FALSE	TRUE	20 seconds	Rubbing	Rubbing	Washing	Washing	Rubbing	Washing	Yes	Yes	No	Yes	No	Yes	Yes
Medical	22	3rd	Male	Yes	Yes	Health-care workers’ hands when not clean	The hospital environment (surfaces)	No	No	No	Yes	No	No	Yes	Yes	FALSE	FALSE	FALSE	TRUE	20 seconds	Rubbing	Rubbing	Washing	Washing	Rubbing	Washing	Yes	Yes	No	Yes	No	Yes	Yes
Medical	19	3rd	Male	No	No	Patients’ exposure to colonised surfaces	The hospital environment (surfaces)	Yes	No	Yes	Yes	Yes	No	Yes	Yes	TRUE	FALSE	TRUE	TRUE	10 seconds	Rubbing	Rubbing	Rubbing	Rubbing	Rubbing	Rubbing	No	No	Yes	Yes	Yes	No	No
Medical	20	3rd	Male	No	No	Air circulating in the hospital	The hospital air	Yes	Yes	Yes	Yes	Yes	Yes	Yes	Yes	FALSE	TRUE	FALSE	TRUE	10 seconds	Rubbing	None	Washing	Washing	None	Rubbing	Yes	Yes	No	Yes	Yes	No	Yes
Medical	20	3rd	Male	Yes	Yes	Health-care workers’ hands when not clean	Germs already present on or within the patient	No	No	No	Yes	No	No	Yes	No	TRUE	FALSE	FALSE	FALSE	20 seconds	Rubbing	Rubbing	Rubbing	Washing	Washing	None	Yes	Yes	Yes	No	Yes	No	Yes
Medical	21	3rd	Male	No	No	Patients’ exposure to colonised surfaces	The hospital environment (surfaces)	Yes	Yes	Yes	Yes	Yes	Yes	Yes	No	FALSE	TRUE	FALSE	TRUE	1 minute	Washing	Rubbing	Washing	Rubbing	Rubbing	Washing	No	Yes	No	Yes	No	Yes	Yes
Medical	20	3rd	Male	Yes	No	Patients’ exposure to colonised surfaces	The hospital’s water system	Yes	No	Yes	Yes	Yes	No	Yes	Yes	TRUE	FALSE	TRUE	TRUE	10 seconds	Rubbing	Washing	Rubbing	Washing	Washing	Rubbing	Yes	Yes	Yes	Yes	Yes	No	No
Medical	20	3rd	Male	Yes	No	Health-care workers’ hands when not clean	Germs already present on or within the patient	Yes	No	Yes	Yes	Yes	No	No	No	TRUE	FALSE	FALSE	FALSE	3 seconds	Rubbing	Rubbing	Washing	Washing	Washing	Washing	No	Yes	No	Yes	Yes	Yes	No
Medical	21	3rd	Male	Yes	Yes	Patients’ exposure to colonised surfaces	The hospital air	Yes	Yes	Yes	Yes	Yes	Yes	Yes	Yes	FALSE	TRUE	FALSE	TRUE	1 minute	Rubbing	Rubbing	Washing	Washing	Washing	Washing	No	Yes	No	Yes	Yes	No	Yes
Medical	21	3rd	Male	No	No	Health-care workers’ hands when not clean	Germs already present on or within the patient	Yes	Yes	Yes	Yes	Yes	Yes	Yes	Yes	TRUE	TRUE	TRUE	TRUE	1 minute	Washing	Rubbing	Rubbing	Washing	Rubbing	Rubbing	Yes	Yes	No	No	Yes	Yes	Yes
Medical	21	3rd	Male	No	Yes	Health-care workers’ hands when not clean	Germs already present on or within the patient	Yes	No	Yes	Yes	No	Yes	No	Yes	TRUE	TRUE	TRUE	TRUE	1 minute	Rubbing	Rubbing	Rubbing	Rubbing	Rubbing	Rubbing	Yes	Yes	Yes	Yes	Yes	Yes	Yes
Medical	20	3rd	Male	No	No	Sharing non-invasive objects	The hospital environment (surfaces)	Yes	Yes	Yes	Yes	Yes	Yes	Yes	Yes	FALSE	TRUE	FALSE	FALSE	1 minute	Washing	Rubbing	Washing	Rubbing	Washing	Rubbing	Yes	No	No	Yes	No	Yes	Yes
Medical	21	3rd	Male	No	No	Patients’ exposure to colonised surfaces	Germs already present on or within the patient	No	No	No	Yes	Yes	No	No	No	FALSE	FALSE	FALSE	TRUE	20 seconds	Rubbing	Rubbing	Rubbing	Rubbing	Washing	Rubbing	Yes	No	No	Yes	Yes	Yes	Yes
Medical	21	3rd	Male	No	No	Patients’ exposure to colonised surfaces	The hospital environment (surfaces)	Yes	Yes	Yes	Yes	Yes	Yes	Yes	Yes	FALSE	TRUE	FALSE	TRUE	10 seconds	Washing	Rubbing	Washing	Washing	Washing	Rubbing	Yes	Yes	No	Yes	Yes	Yes	Yes
Medical	21	3rd	Male	No	No	Patients’ exposure to colonised surfaces	The hospital environment (surfaces)	Yes	Yes	Yes	Yes	Yes	Yes	No	Yes	FALSE	TRUE	TRUE	TRUE	1 minute	None	None	Washing	Washing	Washing	None	No	No	No	No	Yes	Yes	No
Medical	22	5th	Male	No	Yes	Health-care workers’ hands when not clean	The hospital environment (surfaces)	Yes	Yes	Yes	Yes	Yes	Yes	Yes	Yes	FALSE	TRUE	TRUE	FALSE	10 seconds	Washing	Washing	Washing	Washing	Washing	Rubbing	Yes	Yes	Yes	Yes	No	Yes	Yes
Medical	22	3rd	Male	No	No	Health-care workers’ hands when not clean	The hospital environment (surfaces)	No	Yes	No	No	Yes	No	Yes	Yes	FALSE	TRUE	TRUE	FALSE	1 minute	Rubbing	Rubbing	Washing	Rubbing	Washing	Washing	No	Yes	No	No	No	Yes	Yes
Medical	24	6th	Female	Yes	Yes	Health-care workers’ hands when not clean	Germs already present on or within the patient	Yes	Yes	Yes	Yes	Yes	Yes	Yes	Yes	TRUE	TRUE	TRUE	TRUE	1 minute	Rubbing	Rubbing	Washing	Washing	Rubbing	Rubbing	Yes	Yes	No	Yes	No	Yes	Yes
Medical	24	6th	Female	Yes	Yes	Health-care workers’ hands when not clean	The hospital environment (surfaces)	Yes	No	Yes	Yes	Yes	Yes	Yes	Yes	TRUE	FALSE	FALSE	TRUE	20 seconds	Rubbing	Rubbing	Washing	Rubbing	Rubbing	Washing	Yes	No	No	Yes	Yes	Yes	Yes
Medical	22	5th	Male	Yes	Yes	Health-care workers’ hands when not clean	The hospital environment (surfaces)	Yes	Yes	Yes	Yes	Yes	Yes	Yes	No	FALSE	TRUE	FALSE	FALSE	1 minute	Rubbing	Rubbing	Rubbing	Rubbing	Rubbing	Washing	Yes	Yes	No	Yes	No	Yes	Yes
Medical	20	2nd	Female	Yes	No	Sharing non-invasive objects	The hospital environment (surfaces)	No	Yes	No	Yes	Yes	Yes	No	Yes	TRUE	FALSE	FALSE	FALSE	20 seconds	Rubbing	Rubbing	Washing	Rubbing	Washing	Washing	Yes	No	Yes	Yes	Yes	Yes	Yes
Medical	19	2nd	Male	Yes	No	Air circulating in the hospital	The hospital environment (surfaces)	Yes	Yes	Yes	Yes	Yes	No	No	Yes	FALSE	FALSE	FALSE	FALSE	20 seconds	Washing	None	None	None	Washing	Washing	Yes	No	No	Yes	Yes	Yes	Yes
Medical	21	2nd	Male	No	No	Health-care workers’ hands when not clean	The hospital’s water system	Yes	Yes	Yes	Yes	Yes	No	Yes	No	TRUE	TRUE	TRUE	TRUE	1 minute	Rubbing	Washing	Washing	Rubbing	Washing	Washing	Yes	Yes	Yes	Yes	Yes	Yes	Yes
Medical	20	2nd	Male	No	No	Health-care workers’ hands when not clean	The hospital environment (surfaces)	Yes	Yes	Yes	Yes	Yes	Yes	Yes	Yes	TRUE	TRUE	TRUE	TRUE	20 seconds	Rubbing	Rubbing	Rubbing	Rubbing	Rubbing	Rubbing	Yes	No	No	No	Yes	Yes	Yes
Medical	20	2nd	Male	No	Yes	Health-care workers’ hands when not clean	The hospital environment (surfaces)	Yes	Yes	Yes	Yes	Yes	Yes	Yes	Yes	TRUE	FALSE	FALSE	TRUE	1 minute	Washing	Rubbing	Washing	Rubbing	Rubbing	Washing	Yes	No	No	Yes	Yes	Yes	Yes
Medical	20	2nd	Male	No	No	Health-care workers’ hands when not clean	The hospital environment (surfaces)	Yes	Yes	Yes	Yes	No	No	No	No	TRUE	TRUE	TRUE	TRUE	1 minute	Washing	Washing	Washing	Washing	Washing	Washing	Yes	Yes	Yes	Yes	No	Yes	No
Medical	21	3rd	Male	Yes	No	Health-care workers’ hands when not clean	The hospital environment (surfaces)	Yes	No	No	Yes	Yes	Yes	Yes	Yes	TRUE	FALSE	TRUE	TRUE	20 seconds	Rubbing	Rubbing	Rubbing	Washing	Rubbing	Rubbing	Yes	Yes	No	No	No	Yes	Yes
Medical	20	2nd	Female	Yes	No	Health-care workers’ hands when not clean	The hospital environment (surfaces)	Yes	No	Yes	Yes	Yes	Yes	Yes	Yes	TRUE	TRUE	FALSE	TRUE	10 seconds	Rubbing	Washing	Washing	Washing	None	Washing	Yes	No	No	Yes	No	Yes	Yes
Medical	20	3rd	Male	No	No	Patients’ exposure to colonised surfaces	Germs already present on or within the patient	Yes	No	No	Yes	Yes	Yes	Yes	Yes	FALSE	TRUE	FALSE	TRUE	20 seconds	Washing	Rubbing	Washing	Rubbing	Washing	Washing	Yes	Yes	No	Yes	Yes	No	No
Medical	21	3rd	Female	No	Yes	Patients’ exposure to colonised surfaces	Germs already present on or within the patient	Yes	Yes	Yes	Yes	Yes	Yes	Yes	Yes	FALSE	FALSE	FALSE	FALSE	20 seconds	Rubbing	Rubbing	Washing	Rubbing	Rubbing	Washing	No	No	No	No	No	Yes	Yes
Medical	20	3rd	Female	No	Yes	Patients’ exposure to colonised surfaces	The hospital environment (surfaces)	Yes	Yes	Yes	Yes	Yes	Yes	Yes	Yes	TRUE	TRUE	FALSE	FALSE	3 seconds	Washing	Rubbing	Washing	Washing	Washing	Rubbing	No	Yes	No	Yes	No	Yes	Yes
Medical	21	3rd	Female	Yes	Yes	Health-care workers’ hands when not clean	The hospital environment (surfaces)	Yes	Yes	Yes	Yes	Yes	Yes	Yes	Yes	FALSE	FALSE	FALSE	FALSE	20 seconds	Rubbing	Rubbing	Washing	Washing	Washing	Washing	Yes	Yes	Yes	Yes	No	No	Yes
Medical	20	2nd	Female	Yes	No	Health-care workers’ hands when not clean	The hospital environment (surfaces)	Yes	Yes	Yes	Yes	Yes	Yes	Yes	Yes	FALSE	TRUE	FALSE	FALSE	10 seconds	Rubbing	Rubbing	Rubbing	Rubbing	Rubbing	Rubbing	Yes	No	No	Yes	No	Yes	Yes
Medical	20	2nd	Female	Yes	No	Health-care workers’ hands when not clean	The hospital environment (surfaces)	Yes	Yes	Yes	Yes	Yes	Yes	Yes	Yes	FALSE	FALSE	FALSE	FALSE	10 seconds	Rubbing	None	Washing	Washing	Rubbing	Washing	Yes	No	No	Yes	Yes	Yes	Yes
Medical	20	2nd	Female	Yes	Yes	Health-care workers’ hands when not clean	Germs already present on or within the patient	Yes	Yes	Yes	Yes	Yes	Yes	Yes	Yes	FALSE	TRUE	FALSE	FALSE	10 seconds	Rubbing	Rubbing	Rubbing	Rubbing	Rubbing	Rubbing	Yes	Yes	No	Yes	No	Yes	Yes
Medical	19	2nd	Female	Yes	Yes	Patients’ exposure to colonised surfaces	The hospital environment (surfaces)	Yes	Yes	Yes	Yes	Yes	Yes	Yes	Yes	TRUE	TRUE	TRUE	TRUE	20 seconds	Rubbing	Rubbing	Rubbing	Washing	Rubbing	Rubbing	Yes	Yes	No	Yes	No	Yes	Yes
Medical	25	2nd	Female	Yes	Yes	Health-care workers’ hands when not clean	The hospital environment (surfaces)	Yes	No	No	Yes	Yes	Yes	Yes	No	FALSE	TRUE	FALSE	TRUE	20 seconds	Rubbing	Washing	Washing	Washing	Rubbing	Washing	Yes	Yes	No	Yes	No	Yes	Yes
Medical	22	6th	Male	Yes	No	Patients’ exposure to colonised surfaces	The hospital environment (surfaces)	Yes	No	No	Yes	Yes	No	Yes	Yes	TRUE	FALSE	FALSE	FALSE	10 seconds	Rubbing	Rubbing	Rubbing	Rubbing	Rubbing	Rubbing	No	No	No	No	Yes	No	No
Medical	20	2nd	Female	Yes	Yes	Patients’ exposure to colonised surfaces	The hospital environment (surfaces)	Yes	Yes	Yes	Yes	Yes	Yes	Yes	Yes	FALSE	TRUE	FALSE	TRUE	10 seconds	Rubbing	Rubbing	Washing	Rubbing	Rubbing	Washing	No	Yes	No	Yes	No	Yes	Yes
Medical	25	5th	Male	No	Yes	Health-care workers’ hands when not clean	The hospital environment (surfaces)	Yes	Yes	No	Yes	Yes	Yes	Yes	Yes	TRUE	FALSE	TRUE	TRUE	3 seconds	Washing	Rubbing	Rubbing	Washing	Rubbing	Rubbing	Yes	Yes	No	Yes	Yes	No	Yes
Medical	20	2nd	Female	No	Yes	Patients’ exposure to colonised surfaces	Germs already present on or within the patient	Yes	Yes	Yes	Yes	Yes	Yes	Yes	Yes	FALSE	FALSE	TRUE	FALSE	20 seconds	Rubbing	Rubbing	Washing	Rubbing	Rubbing	Rubbing	Yes	No	No	Yes	No	Yes	No
Medical	21	3rd	Female	No	No	Air circulating in the hospital	Germs already present on or within the patient	Yes	Yes	Yes	Yes	Yes	Yes	Yes	Yes	TRUE	TRUE	TRUE	TRUE	1 minute	Rubbing	Rubbing	Rubbing	Rubbing	Washing	Rubbing	Yes	Yes	No	Yes	Yes	Yes	Yes
Medical	22	4th	Male	Yes	No	Patients’ exposure to colonised surfaces	The hospital environment (surfaces)	Yes	No	Yes	Yes	Yes	Yes	Yes	Yes	FALSE	TRUE	FALSE	TRUE	20 seconds	Rubbing	Rubbing	Washing	Rubbing	Rubbing	Washing	Yes	Yes	No	Yes	Yes	Yes	Yes
Medical	23	5th	Male	No	Yes	Patients’ exposure to colonised surfaces	The hospital environment (surfaces)	Yes	Yes	Yes	Yes	Yes	Yes	Yes	Yes	TRUE	TRUE	FALSE	FALSE	10 seconds	Rubbing	Rubbing	Washing	Washing	Washing	Washing	Yes	Yes	Yes	Yes	No	Yes	Yes
Medical	24	5th	Male	No	Yes	Health-care workers’ hands when not clean	Germs already present on or within the patient	No	Yes	No	Yes	Yes	Yes	Yes	Yes	TRUE	FALSE	TRUE	TRUE	10 seconds	Washing	Rubbing	Rubbing	Rubbing	Washing	Rubbing	No	Yes	No	Yes	Yes	Yes	Yes
Medical	23	5th	Male	No	Yes	Health-care workers’ hands when not clean	The hospital environment (surfaces)	Yes	Yes	No	Yes	Yes	Yes	No	Yes	TRUE	FALSE	TRUE	TRUE	10 seconds	Rubbing	Rubbing	Rubbing	Rubbing	Rubbing	Rubbing	Yes	Yes	No	Yes	Yes	Yes	No
Medical	22	5th	Male	No	Yes	Patients’ exposure to colonised surfaces	The hospital environment (surfaces)	Yes	Yes	Yes	Yes	Yes	Yes	Yes	Yes	TRUE	FALSE	TRUE	TRUE	3 seconds	Rubbing	Rubbing	Washing	Rubbing	Washing	Washing	Yes	Yes	No	Yes	No	Yes	Yes
Medical	22	3th	Male	Yes	No	Patients’ exposure to colonised surfaces	Germs already present on or within the patient	Yes	No	No	Yes	Yes	No	No	Yes	TRUE	FALSE	FALSE	FALSE	3 seconds	Rubbing	Rubbing	Rubbing	Rubbing	Rubbing	Rubbing	No	No	No	No	Yes	No	No
Medical	22	2nd	Male	No	No	Health-care workers’ hands when not clean	The hospital environment (surfaces)	No	Yes	No	No	Yes	No	Yes	Yes	FALSE	TRUE	FALSE	FALSE	1 minute	Rubbing	Rubbing	Washing	Rubbing	Washing	Washing	No	Yes	No	No	No	Yes	Yes
Medical	20	2nd	Male	No	No	Patients’ exposure to colonised surfaces	The hospital environment (surfaces)	Yes	Yes	Yes	Yes	Yes	Yes	No	Yes	FALSE	TRUE	TRUE	FALSE	1 minute	None	None	Washing	Washing	Washing	None	No	No	No	No	Yes	Yes	No
Medical	21	3rd	Male	No	No	Patients’ exposure to colonised surfaces	The hospital environment (surfaces)	Yes	Yes	Yes	Yes	Yes	Yes	Yes	Yes	FALSE	TRUE	FALSE	TRUE	10 seconds	Washing	Rubbing	Washing	Washing	Washing	Rubbing	Yes	Yes	No	Yes	Yes	Yes	Yes
Medical	21	3rd	Male	No	No	Patients’ exposure to colonised surfaces	Germs already present on or within the patient	No	No	No	Yes	Yes	No	No	No	FALSE	FALSE	FALSE	TRUE	20 seconds	Rubbing	Rubbing	Rubbing	Rubbing	Washing	Rubbing	Yes	No	Yes	No	Yes	Yes	Yes
Medical	20	3rd	Male	No	No	Sharing non-invasive objects	The hospital environment (surfaces)	Yes	Yes	Yes	Yes	Yes	Yes	Yes	Yes	FALSE	TRUE	FALSE	FALSE	1 minute	Washing	Rubbing	Washing	Rubbing	Washing	Rubbing	Yes	No	No	Yes	No	Yes	Yes
Medical	20	3rd	Male	No	Yes	Health-care workers’ hands when not clean	Germs already present on or within the patient	Yes	No	Yes	Yes	No	Yes	No	Yes	TRUE	TRUE	TRUE	TRUE	1 minute	Rubbing	Rubbing	Rubbing	Rubbing	Rubbing	Rubbing	Yes	Yes	Yes	Yes	Yes	Yes	Yes
Medical	20	3rd	Male	No	No	Patients’ exposure to colonised surfaces	The hospital environment (surfaces)	Yes	Yes	Yes	Yes	Yes	Yes	Yes	Yes	TRUE	TRUE	TRUE	TRUE	1 minute	Washing	Rubbing	Rubbing	Washing	Rubbing	Rubbing	Yes	No	No	No	Yes	Yes	Yes
Medical	21	3rd	Male	Yes	Yes	Patients’ exposure to colonised surfaces	The hospital air	Yes	Yes	Yes	Yes	Yes	Yes	Yes	Yes	FALSE	TRUE	FALSE	TRUE	1 minute	Rubbing	Rubbing	Washing	Washing	Washing	Washing	No	Yes	No	Yes	Yes	No	Yes
Medical	22	3rd	Male	Yes	No	Health-care workers’ hands when not clean	Germs already present on or within the patient	Yes	Yes	Yes	Yes	Yes	No	Yes	Yes	TRUE	FALSE	FALSE	FALSE	3 seconds	Rubbing	Rubbing	Washing	Washing	Washing	Washing	No	Yes	No	Yes	Yes	Yes	No
Medical	21	3rd	Male	Yes	Yes	Patients’ exposure to colonised surfaces	The hospital’s water system	Yes	No	Yes	Yes	Yes	No	Yes	Yes	TRUE	FALSE	TRUE	TRUE	10 seconds	Rubbing	Washing	Rubbing	Washing	Washing	Rubbing	Yes	Yes	Yes	Yes	Yes	No	No
Medical	21	4th	Male	No	No	Patients’ exposure to colonised surfaces	The hospital environment (surfaces)	Yes	Yes	Yes	Yes	Yes	Yes	Yes	No	FALSE	TRUE	FALSE	TRUE	1 minute	Washing	Rubbing	Washing	Rubbing	Rubbing	Rubbing	No	Yes	No	Yes	No	Yes	Yes
Medical	20	4th	Male	Yes	Yes	Health-care workers’ hands when not clean	Germs already present on or within the patient	No	No	No	Yes	No	No	No	No	TRUE	FALSE	FALSE	FALSE	20 seconds	Rubbing	Rubbing	Rubbing	Washing	Washing	None	No	Yes	No	Yes	Yes	No	Yes
Medical	20	4th	Male	No	No	Air circulating in the hospital	The hospital air	Yes	No	No	Yes	No	No	No	No	TRUE	TRUE	TRUE	TRUE	10 seconds	Rubbing	None	Washing	Washing	None	Rubbing	Yes	Yes	No	Yes	Yes	No	Yes
Medical	21	4th	Male	No	No	Patients’ exposure to colonised surfaces	The hospital environment (surfaces)	Yes	No	Yes	Yes	Yes	No	Yes	Yes	TRUE	FALSE	TRUE	TRUE	10 seconds	Rubbing	Rubbing	Rubbing	Rubbing	Rubbing	Rubbing	No	No	Yes	Yes	Yes	No	No
Medical	22	4th	Male	Yes	Yes	Health-care workers’ hands when not clean	The hospital environment (surfaces)	No	No	No	Yes	No	No	Yes	No	FALSE	FALSE	FALSE	TRUE	20 seconds	Rubbing	Rubbing	Washing	Washing	Rubbing	Washing	Yes	Yes	No	Yes	No	Yes	Yes
Medical	21	4th	Male	Yes	Yes	Health-care workers’ hands when not clean	The hospital environment (surfaces)	No	No	No	Yes	No	No	Yes	No	FALSE	FALSE	FALSE	TRUE	20 seconds	Rubbing	Rubbing	Washing	Washing	Rubbing	Washing	Yes	Yes	No	Yes	No	Yes	Yes
Medical	21	4th	Male	No	No	Patients’ exposure to colonised surfaces	The hospital environment (surfaces)	Yes	No	No	No	Yes	No	No	No	TRUE	FALSE	TRUE	TRUE	1 minute	None	Rubbing	Rubbing	Washing	Washing	Rubbing	No	Yes	No	Yes	No	Yes	Yes
Medical	21	4th	Male	No	No	Patients’ exposure to colonised surfaces	The hospital environment (surfaces)	Yes	Yes	Yes	Yes	Yes	Yes	Yes	Yes	TRUE	TRUE	TRUE	TRUE	20 seconds	Rubbing	Rubbing	Washing	Washing	Washing	Washing	No	Yes	No	Yes	No	Yes	Yes
Medical	20	4th	Male	No	Yes	Patients’ exposure to colonised surfaces	The hospital air	Yes	No	No	No	No	No	Yes	No	FALSE	FALSE	FALSE	TRUE	10 seconds	Rubbing	Rubbing	Rubbing	Washing	Rubbing	Rubbing	Yes	Yes	No	Yes	Yes	No	Yes
Medical	21	4th	Male	No	No	Air circulating in the hospital	The hospital air	No	No	Yes	No	Yes	No	No	No	TRUE	FALSE	FALSE	TRUE	10 seconds	Rubbing	Rubbing	Washing	Washing	Washing	Rubbing	No	Yes	Yes	No	Yes	Yes	No
Medical Student	24	6th	Male	No	No	Health-care workers’ hands when not clean.	The hospital environment (surfaces)	Yes	Yes	Yes	Yes	Yes	Yes	Yes	Yes	FALSE	TRUE	FALSE	TRUE	1 minute	(تعقيم) Rubbing	(تعقيم) Rubbing	washing	washing	washing	washing	Yes	Yes	No	Yes	No	Yes	Yes
Medical Student	23	6th	Female	Yes	Yes	Health-care workers’ hands when not clean.	The hospital environment (surfaces)	Yes	Yes	Yes	Yes	Yes	Yes	Yes	Yes	TRUE	TRUE	TRUE	TRUE	10 second	(تعقيم) Rubbing	(تعقيم) Rubbing	washing	(تعقيم) Rubbing	washing	washing	Yes	No	No	Yes	Yes	Yes	Yes
Medical Student	23	6th	Male	Yes	No	Patients’ exposure to colonised surfaces (i.e., beds, chairs, tables, floors)	The hospital environment (surfaces)	Yes	Yes	Yes	Yes	Yes	Yes	Yes	Yes	TRUE	FALSE	FALSE	TRUE	20 second	washing	washing	washing	none	washing	washing	Yes	Yes	Yes	Yes	No	Yes	Yes
Medical Student	25	6th	Male	Yes	Yes	Health-care workers’ hands when not clean.	Germs already present on or within the patient	Yes	Yes	Yes	Yes	Yes	Yes	Yes	Yes	FALSE	FALSE	FALSE	TRUE	1 minute	(تعقيم) Rubbing	washing	(تعقيم) Rubbing	(تعقيم) Rubbing	(تعقيم) Rubbing	washing	Yes	Yes	No	Yes	Yes	Yes	Yes
Medical Student	24	intern	Female	Yes	Yes	Health-care workers’ hands when not clean.	The hospital environment (surfaces)	Yes	Yes	Yes	Yes	Yes	Yes	Yes	No	FALSE	TRUE	FALSE	FALSE	20 second	(تعقيم) Rubbing	(تعقيم) Rubbing	washing	(تعقيم) Rubbing	washing	washing	Yes	Yes	No	Yes	No	Yes	Yes
Medical Student	24	intern	Female	No	Yes	Health-care workers’ hands when not clean.	Germs already present on or within the patient	Yes	Yes	Yes	Yes	Yes	Yes	Yes	Yes	TRUE	TRUE	FALSE	FALSE	20 second	(تعقيم) Rubbing	(تعقيم) Rubbing	washing	washing	washing	washing	Yes	Yes	No	Yes	No	Yes	Yes
Medical Student	22	6th	Male	No	Yes	Health-care workers’ hands when not clean.	The hospital environment (surfaces)	Yes	Yes	Yes	Yes	Yes	Yes	Yes	Yes	TRUE	TRUE	TRUE	TRUE	20 second	(تعقيم) Rubbing	washing	(تعقيم) Rubbing	(تعقيم) Rubbing	washing	(تعقيم) Rubbing	No	Yes	No	Yes	Yes	Yes	Yes
Medical Student	25	intern	Female	Yes	Yes	Health-care workers’ hands when not clean.	The hospital environment (surfaces)	Yes	NO	NO	Yes	No	Yes	Yes	Yes	TRUE	TRUE	TRUE	TRUE	10 second	(تعقيم) Rubbing	(تعقيم) Rubbing	(تعقيم) Rubbing	washing	(تعقيم) Rubbing	washing	Yes	Yes	No	Yes	No	Yes	Yes
Medical Student	24	6th	Male	Yes	Yes	Health-care workers’ hands when not clean.	Germs already present on or within the patient	Yes	Yes	Yes	Yes	Yes	Yes	Yes	Yes	FALSE	TRUE	TRUE	TRUE	20 second	(تعقيم) Rubbing	(تعقيم) Rubbing	washing	(تعقيم) Rubbing	washing	washing	Yes	Yes	No	Yes	Yes	Yes	NO
Medical Student	24	6th	Male	No	Yes	Health-care workers’ hands when not clean.	The hospital environment (surfaces)	Yes	Yes	Yes	Yes	Yes	Yes	Yes	Yes	TRUE	FALSE	FALSE	FALSE	10 second	(تعقيم) Rubbing	(تعقيم) Rubbing	washing	(تعقيم) Rubbing	(تعقيم) Rubbing	washing	Yes	Yes	No	Yes	No	Yes	Yes
Medical Student	23	5th	Male	Yes	No	Health-care workers’ hands when not clean.	The hospital environment (surfaces)	Yes	Yes	Yes	Yes	Yes	Yes	Yes	Yes	TRUE	TRUE	TRUE	TRUE	1 minute	(تعقيم) Rubbing	(تعقيم) Rubbing	washing	washing	(تعقيم) Rubbing	washing	Yes	Yes	Yes	Yes	No	Yes	Yes
Medical Student	23	6th	Male	No	No	Patients’ exposure to colonised surfaces (i.e., beds, chairs, tables, floors)	The hospital air	Yes	Yes	Yes	NO	Yes	Yes	No	Yes	TRUE	TRUE	TRUE	TRUE	20 second	washing	washing	washing	(تعقيم) Rubbing	(تعقيم) Rubbing	(تعقيم) Rubbing	Yes	Yes	Yes	Yes	Yes	Yes	Yes
Medical Student	23	6th	Female	Yes	Yes	Health-care workers’ hands when not clean.	The hospital environment (surfaces)	Yes	Yes	Yes	Yes	Yes	Yes	Yes	Yes	TRUE	TRUE	FALSE	FALSE	20 second	(تعقيم) Rubbing	(تعقيم) Rubbing	washing	(تعقيم) Rubbing	(تعقيم) Rubbing	washing	Yes	Yes	No	Yes	Yes	Yes	Yes
Medical Student	23	6th	Female	Yes	Yes	Health-care workers’ hands when not clean.	The hospital environment (surfaces)	Yes	Yes	Yes	Yes	Yes	Yes	Yes	Yes	TRUE	TRUE	FALSE	FALSE	3 second	(تعقيم) Rubbing	(تعقيم) Rubbing	washing	(تعقيم) Rubbing	(تعقيم) Rubbing	washing	No	Yes	No	Yes	Yes	No	Yes
Medical Student	22	4th	Male	Yes	Yes	Health-care workers’ hands when not clean.	The hospital environment (surfaces)	Yes	Yes	Yes	Yes	Yes	Yes	Yes	Yes	TRUE	TRUE	TRUE	TRUE	10 second	(تعقيم) Rubbing	(تعقيم) Rubbing	(تعقيم) Rubbing	(تعقيم) Rubbing	(تعقيم) Rubbing	(تعقيم) Rubbing	Yes	Yes	No	Yes	No	Yes	NO
Medical Student	21	5th	Female	No	Yes	Health-care workers’ hands when not clean.	The hospital air	Yes	NO	NO	Yes	Yes	No	No	Yes	TRUE	TRUE	FALSE	TRUE	10 second	(تعقيم) Rubbing	washing	washing	(تعقيم) Rubbing	washing	washing	Yes	No	No	Yes	No	Yes	Yes
Medical Student	23	6th	Female	Yes	Yes	Health-care workers’ hands when not clean.	The hospital environment (surfaces)	Yes	Yes	Yes	Yes	Yes	Yes	Yes	Yes	TRUE	TRUE	FALSE	TRUE	20 second	(تعقيم) Rubbing	(تعقيم) Rubbing	washing	(تعقيم) Rubbing	washing	washing	Yes	Yes	Yes	Yes	No	Yes	Yes
Medical Student	23	6th	Female	Yes	Yes	Patients’ exposure to colonised surfaces (i.e., beds, chairs, tables, floors)	The hospital environment (surfaces)	Yes	Yes	Yes	Yes	Yes	Yes	Yes	Yes	FALSE	TRUE	FALSE	FALSE	20 second	(تعقيم) Rubbing	(تعقيم) Rubbing	washing	(تعقيم) Rubbing	(تعقيم) Rubbing	washing	Yes	No	No	Yes	Yes	Yes	Yes
Medical Student	25	6th	Male	No	No	Patients’ exposure to colonised surfaces (i.e., beds, chairs, tables, floors)	Germs already present on or within the patient	NO	Yes	Yes	Yes	Yes	Yes	Yes	Yes	TRUE	TRUE	TRUE	TRUE	20 second	washing	(تعقيم) Rubbing	(تعقيم) Rubbing	washing	(تعقيم) Rubbing	(تعقيم) Rubbing	Yes	Yes	No	Yes	Yes	Yes	Yes
Nursing Student	21	3rd	Female	Yes	Yes	Health-care workers’ hands when not clean.	The hospital’s water system	Yes	Yes	Yes	Yes	Yes	Yes	Yes	Yes	FALSE	TRUE	FALSE	TRUE	10 second	washing	washing	washing	washing	(تعقيم) Rubbing	washing	Yes	Yes	Yes	Yes	No	Yes	Yes
Medical Student	23	6th	Female	Yes	Yes	Health-care workers’ hands when not clean.	The hospital environment (surfaces)	Yes	Yes	Yes	Yes	Yes	Yes	Yes	Yes	TRUE	TRUE	FALSE	FALSE	10 second	(تعقيم) Rubbing	(تعقيم) Rubbing	(تعقيم) Rubbing	(تعقيم) Rubbing	(تعقيم) Rubbing	washing	Yes	No	No	Yes	Yes	Yes	Yes
Medical Student	23	6th	Female	Yes	Yes	Health-care workers’ hands when not clean.	Germs already present on or within the patient	Yes	Yes	Yes	Yes	Yes	Yes	Yes	Yes	TRUE	FALSE	FALSE	TRUE	3 second	(تعقيم) Rubbing	(تعقيم) Rubbing	washing	(تعقيم) Rubbing	washing	washing	Yes	Yes	Yes	Yes	Yes	Yes	Yes
Medical Student	24	6th	Male	Yes	Yes	Health-care workers’ hands when not clean.	The hospital environment (surfaces)	Yes	Yes	Yes	Yes	Yes	Yes	Yes	Yes	TRUE	FALSE	TRUE	FALSE	10 second	(تعقيم) Rubbing	(تعقيم) Rubbing	washing	(تعقيم) Rubbing	washing	washing	Yes	Yes	Yes	Yes	No	Yes	NO
Medical Student	20	2nd	Female	No	Yes	Sharing non-invasive objects (i.e., stethoscopes, pressure cuffs, etc.) between patients.	The hospital environment (surfaces)	Yes	Yes	Yes	Yes	Yes	Yes	No	Yes	FALSE	TRUE	TRUE	TRUE	3 second	(تعقيم) Rubbing	washing	(تعقيم) Rubbing	washing	none	(تعقيم) Rubbing	No	Yes	No	Yes	No	Yes	Yes
Medical Student	22	5th	Female	Yes	Yes	Sharing non-invasive objects (i.e., stethoscopes, pressure cuffs, etc.) between patients.	Germs already present on or within the patient	Yes	Yes	Yes	Yes	Yes	Yes	Yes	Yes	FALSE	TRUE	FALSE	TRUE	10 second	(تعقيم) Rubbing	washing	washing	(تعقيم) Rubbing	(تعقيم) Rubbing	washing	Yes	No	No	Yes	No	Yes	Yes
Medical Student	22	5th	Female	Yes	Yes	Health-care workers’ hands when not clean.	The hospital environment (surfaces)	Yes	Yes	Yes	Yes	Yes	Yes	Yes	Yes	TRUE	TRUE	FALSE	TRUE	1 minute	(تعقيم) Rubbing	washing	washing	(تعقيم) Rubbing	(تعقيم) Rubbing	washing	Yes	Yes	No	Yes	No	Yes	Yes
Medical Student	21	4th	Male	Yes	No	Health-care workers’ hands when not clean.	The hospital environment (surfaces)	Yes	Yes	Yes	Yes	Yes	Yes	Yes	Yes	TRUE	TRUE	TRUE	FALSE	20 second	(تعقيم) Rubbing	(تعقيم) Rubbing	(تعقيم) Rubbing	(تعقيم) Rubbing	(تعقيم) Rubbing	washing	Yes	Yes	No	Yes	Yes	Yes	Yes
Medical Student	24	6th	Male	Yes	Yes	Health-care workers’ hands when not clean.	The hospital environment (surfaces)	Yes	Yes	Yes	Yes	Yes	Yes	Yes	Yes	TRUE	FALSE	TRUE	TRUE	1 minute	(تعقيم) Rubbing	washing	washing	(تعقيم) Rubbing	washing	washing	No	Yes	Yes	No	No	Yes	Yes
Medical Student	24	6th	Female	Yes	Yes	Health-care workers’ hands when not clean.	The hospital environment (surfaces)	Yes	Yes	Yes	Yes	Yes	Yes	Yes	Yes	TRUE	FALSE	FALSE	FALSE	20 second	(تعقيم) Rubbing	washing	washing	washing	(تعقيم) Rubbing	washing	Yes	Yes	Yes	Yes	Yes	Yes	Yes
Medical Student	24	6th	Male	Yes	Yes	Health-care workers’ hands when not clean.	The hospital environment (surfaces)	Yes	Yes	NO	Yes	Yes	Yes	Yes	Yes	TRUE	FALSE	FALSE	FALSE	1 minute	(تعقيم) Rubbing	none	washing	(تعقيم) Rubbing	(تعقيم) Rubbing	(تعقيم) Rubbing	Yes	No	No	Yes	Yes	Yes	Yes
Medical Student	23	6th	Female	Yes	Yes	Health-care workers’ hands when not clean.	Germs already present on or within the patient	Yes	Yes	Yes	Yes	Yes	Yes	Yes	Yes	TRUE	FALSE	TRUE	FALSE	3 second	(تعقيم) Rubbing	(تعقيم) Rubbing	(تعقيم) Rubbing	(تعقيم) Rubbing	(تعقيم) Rubbing	washing	Yes	No	No	Yes	No	Yes	Yes
Medical Student	24	6th	Female	Yes	Yes	Patients’ exposure to colonised surfaces (i.e., beds, chairs, tables, floors)	The hospital environment (surfaces)	Yes	Yes	Yes	Yes	No	Yes	Yes	No	TRUE	FALSE	FALSE	TRUE	1 minute	(تعقيم) Rubbing	washing	washing	washing	washing	washing	Yes	No	No	Yes	No	Yes	Yes
Medical Student	24	6th	Female	Yes	Yes	Health-care workers’ hands when not clean.	The hospital environment (surfaces)	Yes	Yes	Yes	Yes	Yes	Yes	Yes	Yes	TRUE	FALSE	FALSE	FALSE	20 second	(تعقيم) Rubbing	washing	washing	washing	(تعقيم) Rubbing	washing	Yes	Yes	No	Yes	Yes	Yes	Yes
Medical Student	23	6th	Female	Yes	Yes	Air circulating in the hospital.	The hospital environment (surfaces)	Yes	Yes	Yes	Yes	Yes	Yes	Yes	Yes	TRUE	FALSE	TRUE	FALSE	10 second	(تعقيم) Rubbing	(تعقيم) Rubbing	washing	(تعقيم) Rubbing	(تعقيم) Rubbing	washing	Yes	No	No	Yes	Yes	Yes	Yes
Medical Student	23	6th	Female	Yes	Yes	Health-care workers’ hands when not clean.	The hospital environment (surfaces)	Yes	Yes	Yes	Yes	Yes	Yes	Yes	Yes	TRUE	FALSE	FALSE	TRUE	20 second	(تعقيم) Rubbing	washing	washing	(تعقيم) Rubbing	washing	washing	Yes	No	No	Yes	Yes	Yes	Yes
Medical Student	23	6th	Female	Yes	Yes	Health-care workers’ hands when not clean.	The hospital environment (surfaces)	Yes	Yes	Yes	Yes	Yes	Yes	Yes	Yes	TRUE	FALSE	FALSE	FALSE	1 minute	(تعقيم) Rubbing	(تعقيم) Rubbing	washing	washing	washing	washing	Yes	Yes	No	Yes	Yes	Yes	Yes
Medical Student	23	6th	Female	Yes	Yes	Air circulating in the hospital.	The hospital air	Yes	Yes	Yes	Yes	Yes	Yes	Yes	Yes	TRUE	FALSE	TRUE	TRUE	10 second	(تعقيم) Rubbing	washing	washing	none	(تعقيم) Rubbing	washing	No	Yes	No	Yes	Yes	Yes	Yes
Medical Student	24	6th	Female	Yes	Yes	Patients’ exposure to colonised surfaces (i.e., beds, chairs, tables, floors)	The hospital environment (surfaces)	Yes	Yes	Yes	Yes	Yes	Yes	Yes	Yes	FALSE	FALSE	FALSE	TRUE	10 second	(تعقيم) Rubbing	(تعقيم) Rubbing	washing	washing	washing	washing	Yes	No	No	Yes	Yes	Yes	Yes
Medical Student	23	6th	Female	Yes	Yes	Health-care workers’ hands when not clean.	The hospital environment (surfaces)	Yes	Yes	Yes	Yes	Yes	Yes	Yes	Yes	TRUE	FALSE	TRUE	TRUE	20 second	(تعقيم) Rubbing	washing	washing	washing	washing	washing	Yes	No	No	Yes	Yes	Yes	Yes
Medical Student	23	6th	Female	Yes	Yes	Sharing non-invasive objects (i.e., stethoscopes, pressure cuffs, etc.) between patients.	The hospital air	Yes	Yes	Yes	Yes	Yes	Yes	Yes	Yes	FALSE	TRUE	FALSE	TRUE	10 second	(تعقيم) Rubbing	(تعقيم) Rubbing	(تعقيم) Rubbing	washing	washing	washing	No	No	No	Yes	Yes	Yes	Yes
Medical Student	23	6th	Female	Yes	Yes	Health-care workers’ hands when not clean.	The hospital environment (surfaces)	Yes	No	No	Yes	Yes	Yes	Yes	Yes	FALSE	FALSE	FALSE	TRUE	3 second	(تعقيم) Rubbing	(تعقيم) Rubbing	washing	washing	washing	washing	Yes	Yes	No	Yes	No	Yes	Yes
Medical Student	23	6th	Female	Yes	No	Air circulating in the hospital.	The hospital air	Yes	Yes	Yes	Yes	Yes	Yes	Yes	Yes	TRUE	TRUE	FALSE	FALSE	20 second	(تعقيم) Rubbing	washing	washing	washing	washing	washing	Yes	Yes	No	Yes	Yes	Yes	Yes
Medical Student	23	6th	Female	Yes	Yes	Health-care workers’ hands when not clean.	Germs already present on or within the patient	Yes	Yes	Yes	Yes	Yes	Yes	Yes	Yes	FALSE	FALSE	FALSE	TRUE	10 second	washing	(تعقيم) Rubbing	washing	(تعقيم) Rubbing	washing	washing	Yes	Yes	No	Yes	Yes	Yes	Yes
Medical Student	24	6th	Male	Yes	Yes	Air circulating in the hospital.	The hospital air	Yes	Yes	Yes	Yes	Yes	Yes	Yes	Yes	TRUE	FALSE	TRUE	TRUE	10 second	(تعقيم) Rubbing	(تعقيم) Rubbing	washing	washing	washing	washing	No	Yes	No	Yes	No	Yes	Yes
Medical Student	23	6th	Female	Yes	Yes	Air circulating in the hospital.	The hospital environment (surfaces)	Yes	Yes	Yes	Yes	Yes	Yes	Yes	Yes	FALSE	TRUE	FALSE	FALSE	10 second	washing	washing	washing	washing	washing	washing	Yes	Yes	No	Yes	No	Yes	Yes
Medical Student	23	6th	Female	Yes	Yes	Patients’ exposure to colonised surfaces (i.e., beds, chairs, tables, floors)	The hospital environment (surfaces)	Yes	No	No	Yes	No	Yes	Yes	No	TRUE	TRUE	FALSE	FALSE	10 second	washing	washing	washing	washing	washing	washing	Yes	Yes	No	Yes	Yes	Yes	Yes
Medical Student	23	6th	Female	Yes	Yes	Health-care workers’ hands when not clean.	The hospital air	Yes	Yes	Yes	Yes	Yes	Yes	Yes	Yes	FALSE	FALSE	FALSE	FALSE	10 second	washing	washing	washing	washing	(تعقيم) Rubbing	washing	Yes	Yes	No	Yes	No	Yes	Yes
Medical Student	23	6th	Female	Yes	Yes	Sharing non-invasive objects (i.e., stethoscopes, pressure cuffs, etc.) between patients.	The hospital environment (surfaces)	Yes	Yes	Yes	Yes	Yes	Yes	Yes	Yes	TRUE	FALSE	FALSE	TRUE	10 second	(تعقيم) Rubbing	washing	(تعقيم) Rubbing	washing	washing	(تعقيم) Rubbing	Yes	No	Yes	Yes	Yes	Yes	Yes
Medical Student	23	6th	Female	Yes	Yes	Patients’ exposure to colonised surfaces (i.e., beds, chairs, tables, floors)	The hospital environment (surfaces)	Yes	Yes	No	Yes	Yes	Yes	Yes	Yes	TRUE	FALSE	TRUE	FALSE	20 second	(تعقيم) Rubbing	washing	washing	washing	(تعقيم) Rubbing	washing	No	Yes	No	Yes	Yes	Yes	Yes
Medical Student	23	6th	Female	Yes	Yes	Air circulating in the hospital.	Germs already present on or within the patient	Yes	Yes	No	No	Yes	Yes	No	No	FALSE	FALSE	FALSE	TRUE	10 second	washing	(تعقيم) Rubbing	washing	(تعقيم) Rubbing	washing	washing	No	Yes	No	Yes	Yes	Yes	Yes
Medical Student	24	6th	Female	Yes	Yes	Patients’ exposure to colonised surfaces (i.e., beds, chairs, tables, floors)	The hospital air	Yes	Yes	Yes	Yes	Yes	Yes	Yes	Yes	FALSE	FALSE	FALSE	TRUE	10 second	(تعقيم) Rubbing	(تعقيم) Rubbing	(تعقيم) Rubbing	(تعقيم) Rubbing	(تعقيم) Rubbing	(تعقيم) Rubbing	Yes	Yes	No	Yes	No	Yes	Yes
Medical Student	23	6th	Male	Yes	Yes	Health-care workers’ hands when not clean.	Germs already present on or within the patient	Yes	Yes	Yes	No	No	Yes	Yes	No	TRUE	FALSE	TRUE	FALSE	10 second	(تعقيم) Rubbing	(تعقيم) Rubbing	washing	washing	(تعقيم) Rubbing	washing	Yes	Yes	No	Yes	Yes	Yes	Yes
Medical Student	23	6th	Female	Yes	Yes	Health-care workers’ hands when not clean.	The hospital environment (surfaces)	Yes	Yes	Yes	Yes	Yes	Yes	Yes	Yes	FALSE	FALSE	FALSE	FALSE	1 minute	washing	washing	washing	washing	washing	washing	Yes	Yes	Yes	Yes	Yes	Yes	Yes
Medical Student	23	6th	Male	Yes	Yes	Health-care workers’ hands when not clean.	The hospital environment (surfaces)	Yes	Yes	Yes	Yes	Yes	Yes	Yes	Yes	FALSE	FALSE	FALSE	TRUE	20 second	(تعقيم) Rubbing	(تعقيم) Rubbing	washing	none	(تعقيم) Rubbing	(تعقيم) Rubbing	Yes	Yes	Yes	Yes	Yes	Yes	Yes
Medical Student	24	6th	Female	Yes	Yes	Health-care workers’ hands when not clean.	The hospital environment (surfaces)	Yes	Yes	Yes	Yes	Yes	Yes	Yes	Yes	TRUE	TRUE	FALSE	TRUE	20 second	(تعقيم) Rubbing	(تعقيم) Rubbing	washing	washing	(تعقيم) Rubbing	washing	Yes	Yes	No	Yes	No	Yes	Yes
Medical Student	23	6th	Male	Yes	Yes	Air circulating in the hospital.	The hospital environment (surfaces)	Yes	Yes	Yes	Yes	Yes	Yes	Yes	Yes	TRUE	TRUE	TRUE	TRUE	10 second	(تعقيم) Rubbing	(تعقيم) Rubbing	washing	(تعقيم) Rubbing	(تعقيم) Rubbing	washing	Yes	Yes	No	Yes	Yes	No	No
Medical Student	23	6th	Female	No	Yes	Patients’ exposure to colonised surfaces (i.e., beds, chairs, tables, floors)	The hospital environment (surfaces)	Yes	Yes	Yes	Yes	Yes	Yes	Yes	Yes	FALSE	TRUE	FALSE	TRUE	1 minute	washing	washing	washing	(تعقيم) Rubbing	washing	washing	Yes	Yes	No	Yes	Yes	Yes	Yes
Medical Student	24	6th	Male	Yes	Yes	Health-care workers’ hands when not clean.	The hospital environment (surfaces)	Yes	Yes	Yes	Yes	Yes	Yes	Yes	Yes	TRUE	FALSE	FALSE	TRUE	20 second	(تعقيم) Rubbing	(تعقيم) Rubbing	washing	washing	washing	washing	Yes	Yes	No	Yes	No	Yes	Yes
Medical Student	23	6th	Female	Yes	Yes	Health-care workers’ hands when not clean.	The hospital environment (surfaces)	Yes	Yes	Yes	Yes	Yes	Yes	Yes	Yes	TRUE	FALSE	FALSE	TRUE	10 second	(تعقيم) Rubbing	(تعقيم) Rubbing	washing	washing	washing	washing	Yes	Yes	No	Yes	Yes	Yes	Yes
Medical Student	23	5th	Female	No	Yes	Sharing non-invasive objects (i.e., stethoscopes, pressure cuffs, etc.) between patients.	Germs already present on or within the patient	Yes	Yes	Yes	Yes	Yes	Yes	Yes	Yes	FALSE	TRUE	TRUE	TRUE	3 second	(تعقيم) Rubbing	(تعقيم) Rubbing	washing	washing	washing	(تعقيم) Rubbing	Yes	Yes	No	Yes	No	Yes	Yes
Medical Student	23	6th	Male	Yes	Yes	Health-care workers’ hands when not clean.	The hospital environment (surfaces)	Yes	Yes	Yes	Yes	No	No	Yes	Yes	FALSE	FALSE	TRUE	TRUE	10 second	(تعقيم) Rubbing	(تعقيم) Rubbing	washing	(تعقيم) Rubbing	(تعقيم) Rubbing	washing	Yes	Yes	Yes	No	Yes	Yes	Yes
Medical Student	23	6th	Female	Yes	Yes	Air circulating in the hospital.	Germs already present on or within the patient	Yes	Yes	Yes	Yes	Yes	Yes	No	Yes	TRUE	FALSE	TRUE	TRUE	1 minute	(تعقيم) Rubbing	washing	washing	(تعقيم) Rubbing	none	washing	Yes	Yes	No	Yes	Yes	Yes	Yes
Medical Student	24	6th	Female	No	Yes	Sharing non-invasive objects (i.e., stethoscopes, pressure cuffs, etc.) between patients.	Germs already present on or within the patient	Yes	Yes	Yes	Yes	Yes	Yes	Yes	No	FALSE	FALSE	FALSE	TRUE	1 minute	(تعقيم) Rubbing	washing	washing	washing	(تعقيم) Rubbing	washing	Yes	Yes	No	Yes	Yes	Yes	Yes
Medical Student	24	6th	Female	Yes	No	Health-care workers’ hands when not clean.	Germs already present on or within the patient	Yes	Yes	Yes	Yes	Yes	No	Yes	No	FALSE	FALSE	FALSE	TRUE	10 second	(تعقيم) Rubbing	(تعقيم) Rubbing	washing	washing	washing	washing	Yes	No	No	Yes	Yes	No	Yes
Medical Student	23	6th	Female	Yes	Yes	Health-care workers’ hands when not clean.	Germs already present on or within the patient	No	No	Yes	No	No	No	Yes	No	FALSE	FALSE	FALSE	TRUE	1 minute	(تعقيم) Rubbing	(تعقيم) Rubbing	washing	(تعقيم) Rubbing	washing	washing	Yes	Yes	Yes	Yes	No	Yes	Yes
Medical Student	23	6th	Female	Yes	No	Health-care workers’ hands when not clean.	The hospital environment (surfaces)	Yes	Yes	Yes	Yes	Yes	Yes	Yes	Yes	TRUE	FALSE	FALSE	TRUE	20 second	(تعقيم) Rubbing	(تعقيم) Rubbing	washing	(تعقيم) Rubbing	washing	washing	Yes	Yes	No	Yes	No	Yes	Yes
Medical Student	23	6th	Female	No	Yes	Patients’ exposure to colonised surfaces (i.e., beds, chairs, tables, floors)	Germs already present on or within the patient	Yes	Yes	Yes	Yes	Yes	Yes	Yes	Yes	TRUE	TRUE	FALSE	TRUE	3 second	(تعقيم) Rubbing	(تعقيم) Rubbing	washing	washing	(تعقيم) Rubbing	washing	Yes	Yes	Yes	Yes	Yes	Yes	Yes
Medical Student	23	6th	Female	Yes	Yes	Health-care workers’ hands when not clean.	The hospital air	Yes	Yes	Yes	Yes	Yes	Yes	Yes	Yes	TRUE	FALSE	FALSE	FALSE	10 second	(تعقيم) Rubbing	(تعقيم) Rubbing	washing	washing	washing	washing	Yes	Yes	Yes	Yes	Yes	No	Yes
Medical Student	23	6th	Female	Yes	Yes	Sharing non-invasive objects (i.e., stethoscopes, pressure cuffs, etc.) between patients.	The hospital environment (surfaces)	Yes	Yes	Yes	Yes	Yes	Yes	Yes	Yes	TRUE	TRUE	TRUE	TRUE	1 minute	(تعقيم) Rubbing	washing	washing	(تعقيم) Rubbing	(تعقيم) Rubbing	washing	Yes	Yes	No	Yes	Yes	Yes	Yes
Medical Student	23	6th	Female	Yes	Yes	Health-care workers’ hands when not clean.	The hospital environment (surfaces)	Yes	Yes	Yes	Yes	Yes	Yes	Yes	Yes	TRUE	FALSE	FALSE	TRUE	1 minute	(تعقيم) Rubbing	(تعقيم) Rubbing	(تعقيم) Rubbing	washing	washing	(تعقيم) Rubbing	Yes	Yes	Yes	Yes	Yes	Yes	Yes
Medical Student	24	6th	Female	Yes	Yes	Health-care workers’ hands when not clean.	Germs already present on or within the patient	Yes	Yes	Yes	Yes	Yes	Yes	Yes	Yes	FALSE	TRUE	FALSE	TRUE	20 second	washing	(تعقيم) Rubbing	washing	washing	washing	washing	Yes	Yes	No	Yes	No	Yes	Yes
Medical Student	23	6th	Female	Yes	Yes	Patients’ exposure to colonised surfaces (i.e., beds, chairs, tables, floors)	The hospital environment (surfaces)	Yes	Yes	Yes	Yes	Yes	Yes	Yes	Yes	FALSE	TRUE	FALSE	TRUE	10 second	(تعقيم) Rubbing	washing	washing	washing	washing	washing	No	Yes	No	Yes	No	Yes	Yes
Medical Student	24	6th	Female	Yes	Yes	Sharing non-invasive objects (i.e., stethoscopes, pressure cuffs, etc.) between patients.	The hospital environment (surfaces)	Yes	Yes	Yes	Yes	Yes	Yes	Yes	Yes	TRUE	FALSE	FALSE	FALSE	10 second	washing	none	(تعقيم) Rubbing	(تعقيم) Rubbing	(تعقيم) Rubbing	(تعقيم) Rubbing	Yes	No	Yes	Yes	Yes	Yes	Yes
Medical Student	23	6th	Female	Yes	No	Air circulating in the hospital.	The hospital air	Yes	Yes	Yes	Yes	Yes	Yes	Yes	Yes	TRUE	TRUE	TRUE	TRUE	1 minute	washing	(تعقيم) Rubbing	(تعقيم) Rubbing	washing	washing	(تعقيم) Rubbing	No	Yes	No	Yes	Yes	Yes	Yes
Medical Student	23	6th	Male	Yes	Yes	Health-care workers’ hands when not clean.	Germs already present on or within the patient	Yes	Yes	Yes	Yes	Yes	Yes	Yes	Yes	FALSE	FALSE	FALSE	TRUE	1 minute	washing	washing	washing	(تعقيم) Rubbing	washing	(تعقيم) Rubbing	Yes	Yes	No	Yes	Yes	Yes	Yes
Medical Student	24	6th	Female	Yes	Yes	Health-care workers’ hands when not clean.	Germs already present on or within the patient	Yes	Yes	Yes	Yes	Yes	Yes	Yes	Yes	TRUE	FALSE	FALSE	TRUE	1 minute	(تعقيم) Rubbing	(تعقيم) Rubbing	washing	washing	(تعقيم) Rubbing	washing	Yes	Yes	No	No	Yes	Yes	Yes
Medical Student	23	6th	Female	Yes	Yes	Air circulating in the hospital.	The hospital air	Yes	Yes	Yes	Yes	No	Yes	Yes	No	FALSE	TRUE	FALSE	FALSE	10 second	(تعقيم) Rubbing	(تعقيم) Rubbing	(تعقيم) Rubbing	washing	washing	washing	No	No	Yes	Yes	No	Yes	Yes
Medical Student	23	6th	Female	Yes	Yes	Patients’ exposure to colonised surfaces (i.e., beds, chairs, tables, floors)	The hospital environment (surfaces)	Yes	Yes	Yes	Yes	Yes	Yes	Yes	Yes	TRUE	TRUE	TRUE	TRUE	3 second	(تعقيم) Rubbing	(تعقيم) Rubbing	washing	washing	washing	washing	Yes	Yes	No	Yes	Yes	Yes	Yes
Medical Student	23	6th	Female	Yes	Yes	Health-care workers’ hands when not clean.	The hospital environment (surfaces)	Yes	Yes	Yes	Yes	No	Yes	Yes	No	TRUE	FALSE	TRUE	TRUE	3 second	(تعقيم) Rubbing	(تعقيم) Rubbing	washing	washing	(تعقيم) Rubbing	washing	Yes	Yes	No	Yes	Yes	Yes	Yes
Medical Student	23	6th	Female	Yes	Yes	Health-care workers’ hands when not clean.	The hospital environment (surfaces)	Yes	Yes	Yes	Yes	Yes	Yes	Yes	Yes	FALSE	FALSE	FALSE	TRUE	20 second	(تعقيم) Rubbing	(تعقيم) Rubbing	washing	washing	washing	washing	Yes	No	No	Yes	No	Yes	Yes
Medical Student	21	5th	Female	No	No	Health-care workers’ hands when not clean.	The hospital environment (surfaces)	Yes	Yes	Yes	Yes	Yes	Yes	Yes	Yes	FALSE	TRUE	FALSE	TRUE	10 second	(تعقيم) Rubbing	(تعقيم) Rubbing	washing	none	(تعقيم) Rubbing	washing	Yes	No	No	Yes	No	Yes	Yes
Medical Student	23	5th	Female	No	No	Air circulating in the hospital.	Germs already present on or within the patient	Yes	Yes	Yes	Yes	Yes	Yes	Yes	Yes	TRUE	FALSE	FALSE	FALSE	3 second	(تعقيم) Rubbing	(تعقيم) Rubbing	washing	(تعقيم) Rubbing	(تعقيم) Rubbing	washing	No	Yes	No	Yes	Yes	Yes	No
Medical Student	22	5th	Female	No	Yes	Patients’ exposure to colonised surfaces (i.e., beds, chairs, tables, floors)	The hospital air	Yes	No	No	No	Yes	No	No	No	TRUE	FALSE	FALSE	FALSE	10 second	(تعقيم) Rubbing	washing	washing	(تعقيم) Rubbing	(تعقيم) Rubbing	washing	Yes	Yes	No	Yes	No	Yes	Yes
Medical Student	23	5th	Female	No	Yes	Health-care workers’ hands when not clean.	The hospital environment (surfaces)	No	No	No	Yes	Yes	No	No	No	FALSE	FALSE	FALSE	TRUE	3 second	(تعقيم) Rubbing	(تعقيم) Rubbing	washing	(تعقيم) Rubbing	(تعقيم) Rubbing	washing	No	No	No	Yes	Yes	Yes	Yes
Medical Student	23	5th	Female	No	Yes	Air circulating in the hospital.	Germs already present on or within the patient	No	No	No	Yes	Yes	No	No	No	FALSE	FALSE	FALSE	TRUE	20 second	(تعقيم) Rubbing	(تعقيم) Rubbing	washing	(تعقيم) Rubbing	washing	washing	Yes	No	No	Yes	Yes	Yes	Yes
Medical Student	23	6th	Female	Yes	Yes	Patients’ exposure to colonised surfaces (i.e., beds, chairs, tables, floors)	The hospital air	Yes	Yes	Yes	Yes	Yes	Yes	Yes	Yes	FALSE	FALSE	FALSE	TRUE	10 second	(تعقيم) Rubbing	washing	washing	washing	(تعقيم) Rubbing	washing	Yes	No	No	Yes	Yes	Yes	Yes
Medical Student	24	6th	Female	Yes	Yes	Health-care workers’ hands when not clean.	Germs already present on or within the patient	Yes	Yes	Yes	Yes	Yes	Yes	Yes	Yes	FALSE	TRUE	FALSE	TRUE	3 second	(تعقيم) Rubbing	(تعقيم) Rubbing	washing	washing	(تعقيم) Rubbing	washing	Yes	No	No	Yes	No	Yes	Yes
Medical Student	24	6th	Female	Yes	No	Sharing non-invasive objects (i.e., stethoscopes, pressure cuffs, etc.) between patients.	The hospital air	Yes	No	No	No	No	No	Yes	No	FALSE	FALSE	FALSE	TRUE	1 minute	(تعقيم) Rubbing	(تعقيم) Rubbing	washing	(تعقيم) Rubbing	(تعقيم) Rubbing	washing	Yes	No	Yes	No	No	Yes	Yes
Medical Student	23	6th	Female	Yes	Yes	Air circulating in the hospital.	The hospital environment (surfaces)	Yes	Yes	Yes	Yes	Yes	Yes	Yes	Yes	TRUE	TRUE	TRUE	TRUE	10 second	(تعقيم) Rubbing	(تعقيم) Rubbing	(تعقيم) Rubbing	(تعقيم) Rubbing	(تعقيم) Rubbing	(تعقيم) Rubbing	Yes	Yes	Yes	Yes	Yes	Yes	Yes
Medical Student	23	6th	Female	Yes	Yes	Health-care workers’ hands when not clean.	The hospital environment (surfaces)	Yes	Yes	Yes	Yes	No	Yes	Yes	Yes	TRUE	FALSE	FALSE	TRUE	1 minute	washing	washing	washing	(تعقيم) Rubbing	(تعقيم) Rubbing	washing	Yes	Yes	No	Yes	No	Yes	No
Medical Student	23	6th	Female	Yes	Yes	Air circulating in the hospital.	Germs already present on or within the patient	Yes	Yes	Yes	Yes	Yes	Yes	Yes	Yes	TRUE	FALSE	FALSE	TRUE	3 second	(تعقيم) Rubbing	(تعقيم) Rubbing	washing	washing	none	washing	Yes	Yes	No	Yes	No	Yes	Yes
Medical Student	23	6th	Female	No	Yes	Sharing non-invasive objects (i.e., stethoscopes, pressure cuffs, etc.) between patients.	The hospital environment (surfaces)	Yes	Yes	Yes	Yes	Yes	Yes	Yes	No	FALSE	TRUE	FALSE	TRUE	20 second	(تعقيم) Rubbing	washing	washing	washing	(تعقيم) Rubbing	washing	No	Yes	No	Yes	No	Yes	Yes
Medical Student	23	6th	Female	Yes	Yes	Patients’ exposure to colonised surfaces (i.e., beds, chairs, tables, floors)	The hospital environment (surfaces)	Yes	Yes	Yes	Yes	Yes	Yes	Yes	Yes	FALSE	TRUE	FALSE	TRUE	10 second	(تعقيم) Rubbing	(تعقيم) Rubbing	washing	washing	washing	washing	Yes	Yes	No	Yes	Yes	Yes	Yes
Medical Student	23	6th	Female	Yes	Yes	Health-care workers’ hands when not clean.	Germs already present on or within the patient	Yes	No	No	Yes	No	Yes	Yes	No	TRUE	FALSE	FALSE	FALSE	20 second	(تعقيم) Rubbing	(تعقيم) Rubbing	washing	washing	(تعقيم) Rubbing	washing	Yes	No	No	Yes	Yes	Yes	No
Medical Student	23	6th	Female	Yes	No	Health-care workers’ hands when not clean.	The hospital environment (surfaces)	Yes	Yes	Yes	Yes	Yes	Yes	Yes	Yes	FALSE	TRUE	FALSE	TRUE	1 minute	(تعقيم) Rubbing	(تعقيم) Rubbing	(تعقيم) Rubbing	(تعقيم) Rubbing	(تعقيم) Rubbing	(تعقيم) Rubbing	Yes	Yes	No	Yes	Yes	Yes	Yes
Medical Student	23	6th	Female	Yes	Yes	Health-care workers’ hands when not clean.	The hospital air	Yes	Yes	Yes	Yes	Yes	Yes	Yes	Yes	TRUE	TRUE	TRUE	TRUE	20 second	(تعقيم) Rubbing	(تعقيم) Rubbing	(تعقيم) Rubbing	(تعقيم) Rubbing	(تعقيم) Rubbing	(تعقيم) Rubbing	No	Yes	Yes	No	Yes	Yes	Yes
Medical Student	23	6th	Female	Yes	Yes	Sharing non-invasive objects (i.e., stethoscopes, pressure cuffs, etc.) between patients.	The hospital air	Yes	Yes	Yes	Yes	Yes	Yes	Yes	Yes	TRUE	FALSE	FALSE	FALSE	1 minute	(تعقيم) Rubbing	(تعقيم) Rubbing	washing	washing	(تعقيم) Rubbing	washing	Yes	Yes	No	Yes	No	Yes	Yes
Medical Student	23	6th	Female	Yes	Yes	Health-care workers’ hands when not clean.	Germs already present on or within the patient	Yes	Yes	Yes	Yes	Yes	Yes	Yes	No	TRUE	TRUE	FALSE	FALSE	20 second	(تعقيم) Rubbing	washing	washing	(تعقيم) Rubbing	(تعقيم) Rubbing	washing	Yes	No	No	Yes	No	Yes	Yes
Medical Student	23	6th	Female	Yes	Yes	Patients’ exposure to colonised surfaces (i.e., beds, chairs, tables, floors)	Germs already present on or within the patient	Yes	Yes	Yes	Yes	Yes	Yes	Yes	Yes	FALSE	FALSE	FALSE	TRUE	3 second	washing	washing	washing	washing	washing	washing	No	Yes	Yes	Yes	Yes	Yes	Yes
Medical Student	23	6th	Female	Yes	Yes	Patients’ exposure to colonised surfaces (i.e., beds, chairs, tables, floors)	Germs already present on or within the patient	Yes	Yes	Yes	Yes	Yes	Yes	Yes	Yes	FALSE	FALSE	FALSE	TRUE	3 second	washing	washing	washing	washing	washing	washing	No	Yes	Yes	Yes	Yes	Yes	Yes
Medical Student	23	6th	Female	Yes	Yes	Health-care workers’ hands when not clean.	The hospital air	Yes	Yes	Yes	Yes	Yes	Yes	Yes	Yes	TRUE	TRUE	FALSE	FALSE	1 minute	(تعقيم) Rubbing	(تعقيم) Rubbing	washing	(تعقيم) Rubbing	washing	washing	Yes	Yes	No	Yes	No	Yes	Yes
Medical Student	23	6th	Female	Yes	No	Health-care workers’ hands when not clean.	Germs already present on or within the patient	Yes	Yes	Yes	Yes	Yes	Yes	Yes	Yes	TRUE	FALSE	FALSE	TRUE	10 second	washing	(تعقيم) Rubbing	washing	(تعقيم) Rubbing	(تعقيم) Rubbing	washing	Yes	Yes	No	Yes	Yes	Yes	Yes
Medical Student	24	6th	Female	Yes	Yes	Health-care workers’ hands when not clean.	The hospital environment (surfaces)	Yes	Yes	No	Yes	Yes	Yes	Yes	Yes	FALSE	FALSE	TRUE	FALSE	10 second	(تعقيم) Rubbing	washing	washing	(تعقيم) Rubbing	washing	washing	Yes	Yes	No	Yes	Yes	Yes	Yes
Medical Student	23	6th	Female	Yes	Yes	Patients’ exposure to colonised surfaces (i.e., beds, chairs, tables, floors)	The hospital environment (surfaces)	Yes	Yes	Yes	Yes	Yes	Yes	Yes	Yes	TRUE	FALSE	FALSE	FALSE	10 second	(تعقيم) Rubbing	(تعقيم) Rubbing	(تعقيم) Rubbing	(تعقيم) Rubbing	(تعقيم) Rubbing	(تعقيم) Rubbing	No	No	No	Yes	Yes	Yes	Yes
Medical Student	22	6th	Female	Yes	Yes	Patients’ exposure to colonised surfaces (i.e., beds, chairs, tables, floors)	The hospital environment (surfaces)	Yes	No	Yes	Yes	Yes	No	Yes	Yes	FALSE	TRUE	FALSE	FALSE	10 second	(تعقيم) Rubbing	(تعقيم) Rubbing	washing	washing	washing	washing	Yes	Yes	Yes	Yes	No	Yes	Yes
Medical Student	23	6th	Female	Yes	Yes	Patients’ exposure to colonised surfaces (i.e., beds, chairs, tables, floors)	The hospital environment (surfaces)	Yes	Yes	Yes	Yes	Yes	Yes	Yes	Yes	TRUE	FALSE	FALSE	FALSE	10 second	(تعقيم) Rubbing	(تعقيم) Rubbing	(تعقيم) Rubbing	(تعقيم) Rubbing	(تعقيم) Rubbing	(تعقيم) Rubbing	No	No	No	Yes	Yes	Yes	Yes
Medical Student	23	6th	Female	Yes	Yes	Health-care workers’ hands when not clean.	Germs already present on or within the patient	Yes	No	No	No	Yes	No	No	No	FALSE	FALSE	FALSE	TRUE	20 second	(تعقيم) Rubbing	washing	washing	washing	washing	washing	Yes	Yes	No	Yes	No	Yes	Yes
Medical Student	23	6th	Female	Yes	Yes	Health-care workers’ hands when not clean.	Germs already present on or within the patient	Yes	Yes	Yes	Yes	Yes	Yes	Yes	Yes	FALSE	TRUE	FALSE	TRUE	10 second	(تعقيم) Rubbing	(تعقيم) Rubbing	washing	washing	washing	washing	Yes	Yes	No	Yes	Yes	Yes	Yes
Medical Student	25	6th	Female	Yes	Yes	Health-care workers’ hands when not clean.	The hospital environment (surfaces)	Yes	Yes	Yes	Yes	Yes	Yes	Yes	Yes	TRUE	FALSE	TRUE	TRUE	1 minute	(تعقيم) Rubbing	(تعقيم) Rubbing	washing	washing	(تعقيم) Rubbing	washing	Yes	Yes	No	No	Yes	Yes	Yes
Medical Student	23	6th	Female	Yes	Yes	Health-care workers’ hands when not clean.	Germs already present on or within the patient	Yes	Yes	No	Yes	Yes	Yes	No	Yes	FALSE	TRUE	FALSE	TRUE	1 minute	(تعقيم) Rubbing	(تعقيم) Rubbing	washing	(تعقيم) Rubbing	washing	washing	No	Yes	No	Yes	No	Yes	Yes
Medical Student	24	6th	Female	Yes	Yes	Health-care workers’ hands when not clean.	The hospital air	Yes	Yes	Yes	Yes	Yes	Yes	Yes	Yes	FALSE	TRUE	FALSE	TRUE	10 second	(تعقيم) Rubbing	(تعقيم) Rubbing	washing	(تعقيم) Rubbing	washing	washing	Yes	Yes	Yes	Yes	No	Yes	Yes
Medical Student	24	4th	Female	Yes	Yes	Health-care workers’ hands when not clean.	The hospital environment (surfaces)	Yes	Yes	Yes	Yes	Yes	Yes	Yes	Yes	FALSE	TRUE	FALSE	TRUE	10 second	(تعقيم) Rubbing	(تعقيم) Rubbing	washing	(تعقيم) Rubbing	washing	washing	No	Yes	Yes	Yes	No	Yes	Yes
Medical Student	21	4th	Female	Yes	Yes	Health-care workers’ hands when not clean.	The hospital environment (surfaces)	Yes	Yes	Yes	Yes	Yes	Yes	Yes	Yes	FALSE	TRUE	FALSE	TRUE	20 second	(تعقيم) Rubbing	(تعقيم) Rubbing	washing	(تعقيم) Rubbing	washing	washing	Yes	Yes	No	Yes	No	Yes	Yes
Medical Student	22	4th	Female	Yes	Yes	Health-care workers’ hands when not clean.	Germs already present on or within the patient	Yes	Yes	Yes	Yes	Yes	Yes	Yes	Yes	FALSE	FALSE	FALSE	TRUE	10 second	washing	(تعقيم) Rubbing	washing	washing	washing	washing	Yes	Yes	Yes	Yes	Yes	Yes	Yes
Medical Student	20	4th	Female	Yes	Yes	Patients’ exposure to colonised surfaces (i.e., beds, chairs, tables, floors)	The hospital environment (surfaces)	Yes	Yes	Yes	Yes	Yes	Yes	Yes	Yes	TRUE	FALSE	TRUE	TRUE	1 minute	washing	(تعقيم) Rubbing	(تعقيم) Rubbing	washing	washing	(تعقيم) Rubbing	Yes	Yes	No	Yes	Yes	No	Yes
Medical Student	21	4th	Female	Yes	Yes	Health-care workers’ hands when not clean.	Germs already present on or within the patient	Yes	Yes	Yes	Yes	Yes	Yes	Yes	Yes	TRUE	TRUE	FALSE	TRUE	10 second	(تعقيم) Rubbing	(تعقيم) Rubbing	washing	(تعقيم) Rubbing	washing	washing	Yes	Yes	No	Yes	Yes	Yes	Yes
Medical Student	21	4th	Female	Yes	Yes	Health-care workers’ hands when not clean.	Germs already present on or within the patient	Yes	Yes	Yes	Yes	Yes	Yes	Yes	Yes	TRUE	TRUE	FALSE	TRUE	10 second	(تعقيم) Rubbing	(تعقيم) Rubbing	washing	(تعقيم) Rubbing	washing	washing	Yes	Yes	No	Yes	Yes	Yes	Yes
Medical Student	23	6th	Female	Yes	No	Health-care workers’ hands when not clean.	The hospital air	Yes	Yes	Yes	Yes	Yes	Yes	Yes	Yes	TRUE	TRUE	FALSE	TRUE	1 minute	washing	(تعقيم) Rubbing	(تعقيم) Rubbing	washing	washing	(تعقيم) Rubbing	No	Yes	No	Yes	Yes	Yes	Yes
Medical Student	21	3rd	Female	No	No	Air circulating in the hospital.	The hospital air	Yes	Yes	Yes	Yes	Yes	Yes	Yes	Yes	FALSE	TRUE	FALSE	TRUE	10 second	washing	(تعقيم) Rubbing	washing	washing	washing	washing	No	Yes	No	Yes	No	Yes	Yes
Medical Student	20	3rd	Female	Yes	No	Health-care workers’ hands when not clean.	The hospital environment (surfaces)	Yes	Yes	No	Yes	Yes	Yes	No	Yes	FALSE	TRUE	TRUE	TRUE	10 second	(تعقيم) Rubbing	(تعقيم) Rubbing	washing	washing	(تعقيم) Rubbing	washing	Yes	Yes	Yes	Yes	No	Yes	Yes
Medical Student	20	3rd	Female	No	No	Health-care workers’ hands when not clean.	Germs already present on or within the patient	Yes	No	No	Yes	No	Yes	No	Yes	TRUE	TRUE	TRUE	FALSE	1 minute	washing	(تعقيم) Rubbing	(تعقيم) Rubbing	washing	washing	(تعقيم) Rubbing	Yes	No	Yes	Yes	No	Yes	Yes
Medical Student	21	3rd	Female	No	No	Health-care workers’ hands when not clean.	The hospital air	Yes	No	Yes	Yes	No	No	Yes	Yes	TRUE	TRUE	FALSE	TRUE	3 second	washing	(تعقيم) Rubbing	washing	washing	none	none	Yes	Yes	Yes	Yes	No	No	No
Medical Student	21	3rd	Female	Yes	Yes	Health-care workers’ hands when not clean.	The hospital environment (surfaces)	Yes	No	No	No	Yes	No	No	No	FALSE	FALSE	FALSE	TRUE	3 second	washing	washing	washing	(تعقيم) Rubbing	washing	washing	No	Yes	No	No	No	Yes	Yes
Medical Student	21	4th	Female	No	No	Health-care workers’ hands when not clean.	The hospital environment (surfaces)	Yes	Yes	Yes	Yes	Yes	Yes	Yes	Yes	FALSE	FALSE	TRUE	TRUE	20 second	(تعقيم) Rubbing	(تعقيم) Rubbing	(تعقيم) Rubbing	washing	(تعقيم) Rubbing	washing	No	Yes	Yes	Yes	No	Yes	Yes
Medical Student	20	2nd	Female	Yes	Yes	Sharing non-invasive objects (i.e., stethoscopes, pressure cuffs, etc.) between patients.	The hospital environment (surfaces)	No	No	Yes	No	Yes	No	No	No	FALSE	FALSE	FALSE	TRUE	1 minute	washing	none	(تعقيم) Rubbing	washing	washing	(تعقيم) Rubbing	Yes	No	No	Yes	No	Yes	No
Medical Student	19	2nd	Female	No	No	Health-care workers’ hands when not clean.	The hospital environment (surfaces)	Yes	Yes	Yes	Yes	Yes	Yes	Yes	Yes	FALSE	FALSE	TRUE	TRUE	3 second	washing	washing	(تعقيم) Rubbing	(تعقيم) Rubbing	(تعقيم) Rubbing	(تعقيم) Rubbing	Yes	Yes	No	No	Yes	No	No
Medical Student	21	3rd	Female	No	Yes	Patients’ exposure to colonised surfaces (i.e., beds, chairs, tables, floors)	Germs already present on or within the patient	Yes	Yes	Yes	Yes	Yes	Yes	Yes	Yes	FALSE	TRUE	FALSE	TRUE	10 second	(تعقيم) Rubbing	washing	washing	(تعقيم) Rubbing	washing	washing	Yes	Yes	No	Yes	Yes	Yes	Yes
Medical Student	20	2nd	Female	No	Yes	Air circulating in the hospital.	The hospital environment (surfaces)	Yes	No	Yes	Yes	Yes	Yes	Yes	Yes	TRUE	TRUE	FALSE	FALSE	1 minute	(تعقيم) Rubbing	(تعقيم) Rubbing	(تعقيم) Rubbing	washing	(تعقيم) Rubbing	(تعقيم) Rubbing	No	Yes	No	Yes	No	Yes	Yes
Medical Student	23	5th	Female	Yes	Yes	Patients’ exposure to colonised surfaces (i.e., beds, chairs, tables, floors)	The hospital environment (surfaces)	Yes	Yes	Yes	Yes	Yes	Yes	Yes	Yes	TRUE	FALSE	TRUE	FALSE	1 minute	(تعقيم) Rubbing	washing	(تعقيم) Rubbing	washing	washing	(تعقيم) Rubbing	Yes	Yes	No	Yes	Yes	No	Yes
Medical Student	21	2nd	Female	No	Yes	Health-care workers’ hands when not clean.	The hospital air	Yes	No	Yes	No	Yes	Yes	No	Yes	FALSE	TRUE	FALSE	TRUE	20 second	washing	(تعقيم) Rubbing	washing	washing	(تعقيم) Rubbing	washing	No	Yes	No	Yes	No	Yes	Yes
Medical Student	20	3rd	Female	No	No	Health-care workers’ hands when not clean.	The hospital environment (surfaces)	Yes	No	Yes	Yes	Yes	Yes	Yes	Yes	TRUE	FALSE	TRUE	TRUE	3 second	washing	(تعقيم) Rubbing	washing	(تعقيم) Rubbing	(تعقيم) Rubbing	washing	No	Yes	No	Yes	No	No	Yes
Medical Student	21	3rd	Female	Yes	Yes	Patients’ exposure to colonised surfaces (i.e., beds, chairs, tables, floors)	The hospital air	Yes	Yes	Yes	Yes	Yes	Yes	Yes	Yes	TRUE	TRUE	FALSE	FALSE	10 second	washing	(تعقيم) Rubbing	washing	washing	washing	washing	Yes	Yes	Yes	Yes	Yes	Yes	Yes
Medical Student	21	3rd	Female	No	Yes	Patients’ exposure to colonised surfaces (i.e., beds, chairs, tables, floors)	The hospital’s water system	Yes	Yes	Yes	No	No	Yes	Yes	No	TRUE	TRUE	TRUE	TRUE	1 minute	(تعقيم) Rubbing	(تعقيم) Rubbing	washing	washing	(تعقيم) Rubbing	washing	No	Yes	Yes	Yes	No	Yes	Yes
Medical Student	21	3rd	Female	No	No	Patients’ exposure to colonised surfaces (i.e., beds, chairs, tables, floors)	The hospital environment (surfaces)	Yes	Yes	Yes	Yes	Yes	Yes	Yes	Yes	TRUE	FALSE	TRUE	TRUE	20 second	washing	(تعقيم) Rubbing	(تعقيم) Rubbing	none	(تعقيم) Rubbing	(تعقيم) Rubbing	Yes	Yes	No	Yes	Yes	No	No
Medical Student	22	3rd	Female	No	No	Patients’ exposure to colonised surfaces (i.e., beds, chairs, tables, floors)	The hospital’s water system	No	Yes	No	Yes	Yes	No	Yes	No	FALSE	FALSE	FALSE	TRUE	1 minute	washing	washing	washing	(تعقيم) Rubbing	(تعقيم) Rubbing	washing	Yes	Yes	No	No	Yes	Yes	Yes
Medical Student	20	3rd	Female	No	Yes	Patients’ exposure to colonised surfaces (i.e., beds, chairs, tables, floors)	The hospital environment (surfaces)	No	Yes	Yes	Yes	Yes	Yes	Yes	No	TRUE	FALSE	TRUE	FALSE	3 second	washing	(تعقيم) Rubbing	(تعقيم) Rubbing	(تعقيم) Rubbing	washing	(تعقيم) Rubbing	Yes	Yes	No	Yes	Yes	Yes	Yes
Medical Student	20	3rd	Female	Yes	No	Health-care workers’ hands when not clean.	The hospital environment (surfaces)	Yes	Yes	Yes	No	Yes	Yes	Yes	Yes	FALSE	TRUE	FALSE	FALSE	20 second	washing	(تعقيم) Rubbing	(تعقيم) Rubbing	(تعقيم) Rubbing	(تعقيم) Rubbing	washing	Yes	Yes	Yes	Yes	No	Yes	Yes
Medical Student	21	3rd	Female	No	No	Patients’ exposure to colonised surfaces (i.e., beds, chairs, tables, floors)	The hospital environment (surfaces)	No	No	No	No	No	No	Yes	No	FALSE	FALSE	FALSE	TRUE	3 second	none	washing	washing	washing	washing	washing	No	Yes	No	Yes	Yes	Yes	Yes
Medical Student	20	3rd	Female	No	Yes	Patients’ exposure to colonised surfaces (i.e., beds, chairs, tables, floors)	The hospital environment (surfaces)	Yes	Yes	Yes	No	Yes	Yes	Yes	Yes	FALSE	TRUE	FALSE	TRUE	3 second	(تعقيم) Rubbing	(تعقيم) Rubbing	washing	washing	washing	washing	Yes	No	No	Yes	Yes	Yes	Yes
Medical Student	22	2nd	Female	Yes	No	Health-care workers’ hands when not clean.	Germs already present on or within the patient	No	No	No	Yes	Yes	No	No	No	FALSE	FALSE	FALSE	TRUE	20 second	(تعقيم) Rubbing	(تعقيم) Rubbing	washing	(تعقيم) Rubbing	washing	washing	Yes	Yes	No	Yes	Yes	Yes	Yes
Medical Student	20	2nd	Female	No	No	Air circulating in the hospital.	Germs already present on or within the patient	Yes	No	No	No	No	No	Yes	No	FALSE	FALSE	FALSE	TRUE	10 second	(تعقيم) Rubbing	(تعقيم) Rubbing	washing	washing	washing	washing	No	Yes	No	Yes	Yes	No	Yes
Medical Student	20	3rd	Female	No	Yes	Health-care workers’ hands when not clean.	The hospital environment (surfaces)	Yes	No	Yes	Yes	Yes	No	Yes	Yes	TRUE	FALSE	FALSE	TRUE	1 minute	(تعقيم) Rubbing	(تعقيم) Rubbing	washing	washing	washing	(تعقيم) Rubbing	No	Yes	No	Yes	No	Yes	Yes
Medical Student	20	3rd	Female	Yes	Yes	Health-care workers’ hands when not clean.	The hospital environment (surfaces)	Yes	Yes	Yes	Yes	Yes	Yes	Yes	Yes	FALSE	TRUE	FALSE	TRUE	10 second	(تعقيم) Rubbing	washing	washing	washing	washing	washing	Yes	No	No	Yes	Yes	Yes	Yes
Medical Student	21	3rd	Female	No	Yes	Patients’ exposure to colonised surfaces (i.e., beds, chairs, tables, floors)	The hospital environment (surfaces)	Yes	Yes	Yes	Yes	Yes	Yes	Yes	Yes	FALSE	TRUE	FALSE	FALSE	10 second	(تعقيم) Rubbing	(تعقيم) Rubbing	washing	washing	washing	washing	Yes	Yes	No	Yes	No	Yes	Yes
Medical Student	21	4th	Female	Yes	No	Health-care workers’ hands when not clean.	Germs already present on or within the patient	Yes	Yes	Yes	Yes	Yes	Yes	Yes	Yes	FALSE	TRUE	FALSE	TRUE	1 minute	(تعقيم) Rubbing	washing	washing	washing	(تعقيم) Rubbing	washing	Yes	No	No	Yes	Yes	No	No
Medical Student	21	3rd	Female	Yes	Yes	Patients’ exposure to colonised surfaces (i.e., beds, chairs, tables, floors)	The hospital environment (surfaces)	Yes	Yes	Yes	Yes	Yes	Yes	Yes	Yes	FALSE	TRUE	FALSE	TRUE	1 minute	(تعقيم) Rubbing	(تعقيم) Rubbing	washing	(تعقيم) Rubbing	washing	washing	Yes	No	No	Yes	No	Yes	Yes
Medical Student	21	4th	Female	Yes	Yes	Patients’ exposure to colonised surfaces (i.e., beds, chairs, tables, floors)	The hospital environment (surfaces)	Yes	No	No	No	Yes	No	No	No	FALSE	FALSE	FALSE	TRUE	1 minute	(تعقيم) Rubbing	(تعقيم) Rubbing	washing	washing	washing	washing	Yes	Yes	No	Yes	Yes	Yes	Yes
Medical Student	19	2nd	Female	No	Yes	Patients’ exposure to colonised surfaces (i.e., beds, chairs, tables, floors)	The hospital air	Yes	Yes	Yes	Yes	Yes	Yes	Yes	Yes	TRUE	FALSE	FALSE	TRUE	20 second	washing	(تعقيم) Rubbing	washing	(تعقيم) Rubbing	washing	washing	Yes	Yes	No	Yes	Yes	Yes	Yes
Medical Student	22	5th	Female	Yes	Yes	Health-care workers’ hands when not clean.	The hospital environment (surfaces)	Yes	No	No	No	Yes	No	No	No	FALSE	FALSE	FALSE	TRUE	20 second	washing	washing	washing	(تعقيم) Rubbing	washing	washing	Yes	Yes	No	Yes	Yes	Yes	Yes
Medical Student	21	4th	Female	Yes	Yes	Health-care workers’ hands when not clean.	The hospital environment (surfaces)	No	No	No	Yes	No	Yes	No	No	FALSE	FALSE	FALSE	TRUE	1 minute	(تعقيم) Rubbing	washing	washing	washing	(تعقيم) Rubbing	washing	No	Yes	No	No	No	Yes	Yes
Medical Student	21	4th	Female	Yes	Yes	Patients’ exposure to colonised surfaces (i.e., beds, chairs, tables, floors)	Germs already present on or within the patient	Yes	Yes	Yes	Yes	Yes	Yes	Yes	Yes	FALSE	FALSE	FALSE	TRUE	20 second	(تعقيم) Rubbing	(تعقيم) Rubbing	(تعقيم) Rubbing	(تعقيم) Rubbing	(تعقيم) Rubbing	(تعقيم) Rubbing	Yes	Yes	No	Yes	Yes	Yes	Yes
Medical Student	21	4th	Female	Yes	Yes	Health-care workers’ hands when not clean.	The hospital environment (surfaces)	Yes	Yes	Yes	Yes	Yes	Yes	Yes	Yes	TRUE	TRUE	FALSE	FALSE	20 second	(تعقيم) Rubbing	(تعقيم) Rubbing	washing	(تعقيم) Rubbing	(تعقيم) Rubbing	washing	Yes	No	No	Yes	No	Yes	Yes
Medical Student	21	4th	Female	Yes	Yes	Health-care workers’ hands when not clean.	The hospital environment (surfaces)	Yes	Yes	Yes	Yes	Yes	Yes	Yes	Yes	TRUE	FALSE	TRUE	TRUE	20 second	(تعقيم) Rubbing	(تعقيم) Rubbing	(تعقيم) Rubbing	none	(تعقيم) Rubbing	(تعقيم) Rubbing	Yes	Yes	No	Yes	Yes	No	Yes
Medical Student	21	4th	Female	Yes	Yes	Health-care workers’ hands when not clean.	The hospital air	Yes	Yes	Yes	Yes	Yes	Yes	Yes	Yes	FALSE	TRUE	FALSE	TRUE	20 second	washing	(تعقيم) Rubbing	(تعقيم) Rubbing	washing	(تعقيم) Rubbing	(تعقيم) Rubbing	Yes	No	No	Yes	No	Yes	Yes
Medical Student	21	4th	Female	Yes	Yes	Patients’ exposure to colonised surfaces (i.e., beds, chairs, tables, floors)	Germs already present on or within the patient	Yes	Yes	Yes	No	Yes	Yes	Yes	Yes	FALSE	TRUE	FALSE	FALSE	20 second	(تعقيم) Rubbing	(تعقيم) Rubbing	(تعقيم) Rubbing	(تعقيم) Rubbing	(تعقيم) Rubbing	washing	Yes	No	No	Yes	No	Yes	Yes
Medical Student	21	4th	Female	Yes	Yes	Health-care workers’ hands when not clean.	The hospital environment (surfaces)	Yes	Yes	Yes	Yes	Yes	Yes	Yes	Yes	TRUE	FALSE	FALSE	TRUE	20 second	washing	washing	washing	(تعقيم) Rubbing	(تعقيم) Rubbing	washing	Yes	Yes	No	Yes	No	Yes	Yes
Medical Student	23	6th	Female	Yes	Yes	Health-care workers’ hands when not clean.	The hospital environment (surfaces)	Yes	Yes	Yes	Yes	Yes	Yes	Yes	Yes	FALSE	FALSE	FALSE	FALSE	20 second	(تعقيم) Rubbing	washing	washing	(تعقيم) Rubbing	washing	washing	Yes	No	No	Yes	Yes	Yes	Yes
Medical Student	23	6th	Female	Yes	Yes	Health-care workers’ hands when not clean.	The hospital environment (surfaces)	Yes	Yes	Yes	Yes	Yes	Yes	Yes	Yes	FALSE	FALSE	FALSE	TRUE	20 second	(تعقيم) Rubbing	(تعقيم) Rubbing	washing	washing	(تعقيم) Rubbing	washing	Yes	Yes	No	Yes	No	Yes	Yes
Medical Student	24	6th	Female	Yes	No	Health-care workers’ hands when not clean.	The hospital environment (surfaces)	No	Yes	Yes	No	No	Yes	Yes	No	FALSE	FALSE	FALSE	FALSE	1 minute	washing	washing	washing	washing	washing	washing	Yes	Yes	Yes	Yes	Yes	Yes	Yes
Medical Student	23	6th	Female	Yes	Yes	Air circulating in the hospital.	The hospital air	Yes	No	No	Yes	No	Yes	Yes	No	TRUE	TRUE	FALSE	FALSE	20 second	washing	none	washing	(تعقيم) Rubbing	washing	washing	Yes	Yes	No	No	Yes	Yes	Yes
Medical Student	23	6th	Female	Yes	Yes	Sharing non-invasive objects (i.e., stethoscopes, pressure cuffs, etc.) between patients.	The hospital environment (surfaces)	Yes	Yes	Yes	Yes	Yes	Yes	Yes	Yes	FALSE	TRUE	FALSE	FALSE	10 second	washing	(تعقيم) Rubbing	washing	washing	washing	(تعقيم) Rubbing	Yes	No	No	Yes	Yes	Yes	Yes
Medical Student	23	6th	Female	Yes	Yes	Sharing non-invasive objects (i.e., stethoscopes, pressure cuffs, etc.) between patients.	Germs already present on or within the patient	Yes	Yes	Yes	Yes	Yes	Yes	Yes	Yes	TRUE	FALSE	FALSE	FALSE	10 second	(تعقيم) Rubbing	(تعقيم) Rubbing	washing	washing	(تعقيم) Rubbing	washing	Yes	No	No	Yes	No	Yes	No
Medical Student	23	6th	Female	Yes	Yes	Health-care workers’ hands when not clean.	The hospital environment (surfaces)	Yes	Yes	Yes	Yes	Yes	Yes	Yes	Yes	TRUE	FALSE	TRUE	TRUE	1 minute	(تعقيم) Rubbing	(تعقيم) Rubbing	(تعقيم) Rubbing	(تعقيم) Rubbing	(تعقيم) Rubbing	(تعقيم) Rubbing	No	Yes	Yes	Yes	Yes	No	Yes
Medical Student	23	6th	Female	Yes	Yes	Health-care workers’ hands when not clean.	Germs already present on or within the patient	Yes	Yes	Yes	Yes	Yes	Yes	No	Yes	TRUE	TRUE	FALSE	TRUE	20 second	(تعقيم) Rubbing	washing	washing	washing	washing	washing	Yes	Yes	No	Yes	No	Yes	Yes
Medical Student	23	6th	Female	Yes	Yes	Health-care workers’ hands when not clean.	The hospital environment (surfaces)	Yes	Yes	Yes	Yes	Yes	Yes	Yes	Yes	FALSE	FALSE	TRUE	TRUE	20 second	(تعقيم) Rubbing	(تعقيم) Rubbing	washing	(تعقيم) Rubbing	(تعقيم) Rubbing	washing	No	No	No	No	No	Yes	Yes
Medical Student	19	2nd	Female	Yes	Yes	Patients’ exposure to colonised surfaces (i.e., beds, chairs, tables, floors)	Germs already present on or within the patient	Yes	Yes	Yes	Yes	Yes	Yes	Yes	Yes	TRUE	TRUE	TRUE	TRUE	10 second	washing	washing	washing	washing	washing	washing	Yes	Yes	Yes	Yes	Yes	Yes	No
Medical Student	21	3rd	Female	No	No	Sharing non-invasive objects (i.e., stethoscopes, pressure cuffs, etc.) between patients.	The hospital environment (surfaces)	Yes	Yes	Yes	Yes	Yes	Yes	Yes	No	FALSE	FALSE	FALSE	FALSE	3 second	washing	washing	(تعقيم) Rubbing	washing	(تعقيم) Rubbing	(تعقيم) Rubbing	Yes	Yes	Yes	Yes	Yes	Yes	Yes
Medical Student	20	3rd	Female	No	No	Health-care workers’ hands when not clean.	The hospital environment (surfaces)	Yes	Yes	Yes	Yes	No	Yes	Yes	No	FALSE	FALSE	FALSE	TRUE	20 second	washing	(تعقيم) Rubbing	washing	(تعقيم) Rubbing	washing	washing	No	Yes	No	Yes	Yes	Yes	Yes
Medical Student	19	3rd	Female	Yes	No	Health-care workers’ hands when not clean.	The hospital environment (surfaces)	Yes	Yes	Yes	Yes	Yes	Yes	Yes	Yes	FALSE	TRUE	FALSE	TRUE	3 second	washing	washing	(تعقيم) Rubbing	washing	(تعقيم) Rubbing	(تعقيم) Rubbing	Yes	Yes	No	Yes	Yes	Yes	Yes
Medical Student	20	3rd	Female	No	No	Patients’ exposure to colonised surfaces (i.e., beds, chairs, tables, floors)	The hospital environment (surfaces)	Yes	No	Yes	Yes	Yes	Yes	Yes	Yes	TRUE	TRUE	FALSE	TRUE	10 second	(تعقيم) Rubbing	(تعقيم) Rubbing	washing	(تعقيم) Rubbing	washing	washing	Yes	No	No	Yes	No	Yes	Yes
Medical Student	23	6th	Female	No	Yes	Health-care workers’ hands when not clean.	The hospital environment (surfaces)	Yes	Yes	No	Yes	Yes	No	Yes	Yes	FALSE	TRUE	FALSE	TRUE	10 second	washing	(تعقيم) Rubbing	washing	washing	(تعقيم) Rubbing	washing	Yes	Yes	No	Yes	No	Yes	Yes
Medical Student	20	3rd	Female	Yes	No	Health-care workers’ hands when not clean.	The hospital environment (surfaces)	Yes	Yes	No	Yes	No	Yes	Yes	No	FALSE	FALSE	FALSE	TRUE	20 second	washing	(تعقيم) Rubbing	washing	washing	washing	washing	Yes	Yes	No	Yes	Yes	Yes	Yes
Medical Student	24	3rd	Female	Yes	No	Health-care workers’ hands when not clean.	Germs already present on or within the patient	Yes	Yes	Yes	Yes	No	Yes	Yes	No	FALSE	TRUE	FALSE	FALSE	10 second	washing	washing	washing	(تعقيم) Rubbing	washing	washing	Yes	Yes	No	Yes	Yes	Yes	Yes
Medical Student	20	2nd	Female	Yes	Yes	Health-care workers’ hands when not clean.	Germs already present on or within the patient	Yes	No	No	No	Yes	No	Yes	No	FALSE	TRUE	FALSE	FALSE	10 second	(تعقيم) Rubbing	(تعقيم) Rubbing	washing	(تعقيم) Rubbing	washing	washing	Yes	Yes	No	Yes	No	Yes	Yes
Medical Student	19	2nd	Female	No	No	Sharing non-invasive objects (i.e., stethoscopes, pressure cuffs, etc.) between patients.	The hospital environment (surfaces)	No	No	No	Yes	No	No	Yes	No	FALSE	TRUE	FALSE	TRUE	1 minute	washing	(تعقيم) Rubbing	washing	washing	(تعقيم) Rubbing	washing	No	Yes	No	Yes	Yes	Yes	Yes
Medical Student	19	2nd	Female	No	No	Health-care workers’ hands when not clean.	The hospital air	Yes	Yes	Yes	Yes	No	Yes	No	No	TRUE	FALSE	FALSE	FALSE	10 second	(تعقيم) Rubbing	(تعقيم) Rubbing	(تعقيم) Rubbing	washing	washing	(تعقيم) Rubbing	Yes	Yes	No	Yes	Yes	Yes	Yes
Medical Student	21	3rd	Female	Yes	Yes	Health-care workers’ hands when not clean.	The hospital environment (surfaces)	Yes	Yes	Yes	Yes	Yes	Yes	Yes	Yes	FALSE	FALSE	FALSE	TRUE	10 second	washing	washing	washing	washing	washing	washing	Yes	Yes	No	Yes	No	Yes	Yes
Medical Student	19	2nd	Female	Yes	No	Patients’ exposure to colonised surfaces (i.e., beds, chairs, tables, floors)	The hospital environment (surfaces)	Yes	No	Yes	Yes	Yes	Yes	Yes	Yes	TRUE	FALSE	FALSE	TRUE	3 second	washing	(تعقيم) Rubbing	washing	washing	(تعقيم) Rubbing	washing	No	Yes	No	Yes	Yes	Yes	Yes
Medical Student	20	2nd	Female	Yes	Yes	Air circulating in the hospital.	The hospital air	No	No	Yes	Yes	Yes	Yes	No	No	FALSE	FALSE	TRUE	TRUE	3 second	washing	(تعقيم) Rubbing	washing	(تعقيم) Rubbing	(تعقيم) Rubbing	washing	Yes	Yes	No	Yes	Yes	Yes	Yes
Medical Student	20	3rd	Female	Yes	No	Sharing non-invasive objects (i.e., stethoscopes, pressure cuffs, etc.) between patients.	The hospital environment (surfaces)	Yes	No	Yes	Yes	No	Yes	Yes	Yes	TRUE	FALSE	TRUE	FALSE	1 minute	washing	(تعقيم) Rubbing	(تعقيم) Rubbing	washing	(تعقيم) Rubbing	(تعقيم) Rubbing	Yes	No	No	Yes	Yes	Yes	Yes
Medical Student	21	4th	Female	Yes	Yes	Sharing non-invasive objects (i.e., stethoscopes, pressure cuffs, etc.) between patients.	The hospital environment (surfaces)	Yes	Yes	Yes	Yes	Yes	Yes	Yes	Yes	TRUE	FALSE	FALSE	TRUE	20 second	(تعقيم) Rubbing	(تعقيم) Rubbing	washing	washing	washing	washing	Yes	No	No	Yes	No	Yes	Yes
Medical Student	20	3rd	Female	Yes	No	Patients’ exposure to colonised surfaces (i.e., beds, chairs, tables, floors)	The hospital environment (surfaces)	Yes	No	No	Yes	No	Yes	Yes	No	TRUE	TRUE	FALSE	TRUE	10 second	(تعقيم) Rubbing	(تعقيم) Rubbing	washing	washing	washing	washing	Yes	Yes	Yes	Yes	Yes	Yes	Yes
Medical Student	20	3rd	Female	Yes	No	Health-care workers’ hands when not clean.	The hospital environment (surfaces)	Yes	No	No	Yes	No	Yes	Yes	No	FALSE	TRUE	FALSE	TRUE	20 second	washing	washing	washing	(تعقيم) Rubbing	(تعقيم) Rubbing	washing	Yes	Yes	No	Yes	No	Yes	Yes
Medical Student	21	3rd	Female	Yes	No	Health-care workers’ hands when not clean.	The hospital environment (surfaces)	Yes	Yes	No	No	No	Yes	Yes	No	FALSE	FALSE	TRUE	TRUE	10 second	none	(تعقيم) Rubbing	(تعقيم) Rubbing	washing	washing	(تعقيم) Rubbing	Yes	Yes	No	Yes	Yes	Yes	Yes
Medical Student	23	6th	Female	No	Yes	Patients’ exposure to colonised surfaces (i.e., beds, chairs, tables, floors)	The hospital environment (surfaces)	Yes	No	Yes	Yes	Yes	No	Yes	Yes	TRUE	TRUE	FALSE	TRUE	1 minute	(تعقيم) Rubbing	(تعقيم) Rubbing	washing	(تعقيم) Rubbing	washing	washing	No	Yes	No	Yes	No	Yes	Yes
Medical Student	20	2nd	Female	Yes	Yes	Health-care workers’ hands when not clean.	Germs already present on or within the patient	Yes	Yes	Yes	Yes	No	Yes	Yes	No	FALSE	FALSE	FALSE	TRUE	10 second	washing	(تعقيم) Rubbing	washing	(تعقيم) Rubbing	washing	washing	Yes	No	No	Yes	No	Yes	Yes
Medical Student	20	3rd	Female	Yes	No	Health-care workers’ hands when not clean.	The hospital environment (surfaces)	Yes	Yes	Yes	Yes	Yes	Yes	Yes	Yes	FALSE	TRUE	FALSE	TRUE	1 minute	(تعقيم) Rubbing	(تعقيم) Rubbing	(تعقيم) Rubbing	washing	washing	(تعقيم) Rubbing	Yes	Yes	No	Yes	Yes	Yes	Yes
Medical Student	20	3rd	Female	Yes	No	Health-care workers’ hands when not clean.	The hospital environment (surfaces)	No	Yes	Yes	No	Yes	No	No	Yes	TRUE	TRUE	FALSE	FALSE	10 second	washing	washing	(تعقيم) Rubbing	(تعقيم) Rubbing	washing	(تعقيم) Rubbing	Yes	Yes	No	Yes	Yes	Yes	Yes
Medical Student	20	3rd	Female	Yes	Yes	Health-care workers’ hands when not clean.	The hospital environment (surfaces)	Yes	Yes	No	Yes	No	Yes	No	Yes	TRUE	FALSE	FALSE	FALSE	10 second	washing	washing	washing	washing	washing	(تعقيم) Rubbing	Yes	No	No	Yes	No	Yes	Yes
Medical Student	20	2nd	Female	Yes	No	Patients’ exposure to colonised surfaces (i.e., beds, chairs, tables, floors)	The hospital air	Yes	No	Yes	Yes	Yes	No	Yes	Yes	FALSE	TRUE	FALSE	TRUE	3 second	washing	washing	(تعقيم) Rubbing	washing	washing	(تعقيم) Rubbing	No	Yes	No	Yes	Yes	Yes	No
Medical Student	21	3rd	Female	No	Yes	Patients’ exposure to colonised surfaces (i.e., beds, chairs, tables, floors)	Germs already present on or within the patient	Yes	Yes	No	Yes	Yes	Yes	No	No	FALSE	TRUE	FALSE	FALSE	3 second	washing	washing	washing	(تعقيم) Rubbing	(تعقيم) Rubbing	washing	No	Yes	No	Yes	Yes	Yes	Yes
Medical Student	20	2nd	Female	Yes	No	Patients’ exposure to colonised surfaces (i.e., beds, chairs, tables, floors)	The hospital environment (surfaces)	Yes	Yes	Yes	Yes	Yes	Yes	Yes	Yes	TRUE	FALSE	FALSE	FALSE	10 second	washing	washing	washing	(تعقيم) Rubbing	washing	washing	No	Yes	Yes	Yes	Yes	No	No
Medical Student	20	3rd	Female	Yes	No	Health-care workers’ hands when not clean.	The hospital environment (surfaces)	Yes	No	No	Yes	No	Yes	Yes	No	FALSE	TRUE	FALSE	TRUE	20 second	washing	washing	washing	(تعقيم) Rubbing	(تعقيم) Rubbing	washing	Yes	Yes	No	Yes	No	Yes	Yes
Medical Student	20	3rd	Female	Yes	Yes	Health-care workers’ hands when not clean.	The hospital environment (surfaces)	Yes	Yes	Yes	Yes	Yes	Yes	Yes	Yes	FALSE	TRUE	FALSE	FALSE	10 second	washing	washing	washing	washing	washing	washing	Yes	Yes	No	Yes	No	Yes	Yes
Medical Student	20	2nd	Female	No	No	Patients’ exposure to colonised surfaces (i.e., beds, chairs, tables, floors)	The hospital environment (surfaces)	Yes	Yes	Yes	Yes	Yes	Yes	Yes	Yes	FALSE	TRUE	FALSE	TRUE	10 second	washing	washing	washing	washing	(تعقيم) Rubbing	washing	Yes	No	Yes	Yes	No	Yes	Yes
Medical Student	21	3rd	Female	Yes	Yes	Health-care workers’ hands when not clean.	The hospital environment (surfaces)	Yes	Yes	Yes	Yes	Yes	Yes	Yes	Yes	FALSE	FALSE	FALSE	TRUE	10 second	washing	washing	washing	washing	washing	washing	Yes	Yes	No	Yes	No	Yes	Yes
Medical Student	26	5th	Female	No	Yes	Health-care workers’ hands when not clean.	The hospital environment (surfaces)	Yes	No	No	Yes	Yes	Yes	Yes	No	FALSE	TRUE	FALSE	TRUE	10 second	(تعقيم) Rubbing	(تعقيم) Rubbing	washing	washing	(تعقيم) Rubbing	washing	Yes	Yes	No	Yes	No	Yes	Yes
Medical Student	24	6th	Male	Yes	No	Patients’ exposure to colonised surfaces (i.e., beds, chairs, tables, floors)	The hospital air	Yes	No	No	Yes	Yes	Yes	Yes	Yes	TRUE	TRUE	FALSE	FALSE	10 second	(تعقيم) Rubbing	(تعقيم) Rubbing	washing	washing	washing	washing	Yes	Yes	No	Yes	Yes	No	No
Medical Student	22	4th	Male	No	No	Patients’ exposure to colonised surfaces (i.e., beds, chairs, tables, floors)	Germs already present on or within the patient	Yes	No	No	Yes	Yes	No	No	Yes	TRUE	TRUE	TRUE	FALSE	20 second	(تعقيم) Rubbing	washing	washing	washing	none	washing	Yes	Yes	No	No	No	Yes	Yes
Medical Student	24	6th	Male	Yes	Yes	Patients’ exposure to colonised surfaces (i.e., beds, chairs, tables, floors)	Germs already present on or within the patient	No	No	No	Yes	Yes	No	Yes	Yes	TRUE	TRUE	FALSE	TRUE	1 minute	(تعقيم) Rubbing	(تعقيم) Rubbing	(تعقيم) Rubbing	none	washing	washing	Yes	No	No	No	Yes	Yes	No
Medical Student	20	2nd	Female	No	Yes	Health-care workers’ hands when not clean.	The hospital environment (surfaces)	Yes	No	No	Yes	No	Yes	No	Yes	FALSE	FALSE	FALSE	TRUE	10 second	washing	washing	(تعقيم) Rubbing	(تعقيم) Rubbing	(تعقيم) Rubbing	(تعقيم) Rubbing	Yes	No	No	Yes	No	Yes	Yes
Medical Student	26	3rd	Female	Yes	Yes	Health-care workers’ hands when not clean.	The hospital environment (surfaces)	Yes	Yes	Yes	Yes	Yes	Yes	Yes	Yes	FALSE	TRUE	FALSE	FALSE	20 second	(تعقيم) Rubbing	washing	washing	(تعقيم) Rubbing	washing	washing	Yes	No	Yes	Yes	No	Yes	Yes
Medical Student	23	5th	Male	Yes	No	Health-care workers’ hands when not clean.	Germs already present on or within the patient	Yes	Yes	Yes	Yes	Yes	Yes	Yes	Yes	TRUE	TRUE	FALSE	FALSE	20 second	(تعقيم) Rubbing	washing	washing	washing	washing	washing	Yes	Yes	No	Yes	No	Yes	Yes
Medical Student	23	5th	Male	Yes	No	Health-care workers’ hands when not clean.	Germs already present on or within the patient	Yes	Yes	Yes	Yes	Yes	Yes	Yes	Yes	TRUE	TRUE	FALSE	FALSE	20 second	(تعقيم) Rubbing	washing	washing	washing	washing	washing	Yes	Yes	No	Yes	No	Yes	Yes
Medical Student	22	4th	Female	Yes	Yes	Health-care workers’ hands when not clean.	Germs already present on or within the patient	Yes	Yes	Yes	Yes	Yes	Yes	Yes	Yes	FALSE	TRUE	FALSE	TRUE	1 minute	(تعقيم) Rubbing	(تعقيم) Rubbing	washing	washing	washing	washing	Yes	No	Yes	Yes	Yes	Yes	Yes
Medical Student	21	3rd	Male	Yes	Yes	Patients’ exposure to colonised surfaces (i.e., beds, chairs, tables, floors)	The hospital environment (surfaces)	Yes	Yes	Yes	Yes	Yes	Yes	Yes	Yes	TRUE	FALSE	FALSE	TRUE	20 second	(تعقيم) Rubbing	(تعقيم) Rubbing	washing	(تعقيم) Rubbing	(تعقيم) Rubbing	washing	Yes	Yes	No	Yes	Yes	No	No
Medical Student	21	3rd	Female	No	No	Sharing non-invasive objects (i.e., stethoscopes, pressure cuffs, etc.) between patients.	The hospital environment (surfaces)	Yes	Yes	Yes	No	Yes	Yes	Yes	No	FALSE	TRUE	FALSE	TRUE	10 second	washing	(تعقيم) Rubbing	washing	washing	washing	(تعقيم) Rubbing	No	Yes	No	Yes	No	Yes	Yes
Medical Student	22	5th	Male	No	No	Patients’ exposure to colonised surfaces (i.e., beds, chairs, tables, floors)	The hospital environment (surfaces)	Yes	Yes	No	Yes	Yes	Yes	No	Yes	FALSE	TRUE	FALSE	TRUE	1 minute	washing	(تعقيم) Rubbing	washing	(تعقيم) Rubbing	(تعقيم) Rubbing	washing	No	Yes	No	No	Yes	Yes	Yes
Medical Student	25	6th	Male	Yes	Yes	Patients’ exposure to colonised surfaces (i.e., beds, chairs, tables, floors)	Germs already present on or within the patient	Yes	Yes	Yes	Yes	Yes	Yes	Yes	Yes	TRUE	FALSE	TRUE	TRUE	10 second	(تعقيم) Rubbing	(تعقيم) Rubbing	(تعقيم) Rubbing	washing	washing	washing	No	Yes	No	Yes	Yes	Yes	Yes
Medical Student	21	3rd	Female	No	Yes	Sharing non-invasive objects (i.e., stethoscopes, pressure cuffs, etc.) between patients.	The hospital environment (surfaces)	Yes	Yes	Yes	Yes	Yes	Yes	Yes	Yes	FALSE	FALSE	FALSE	FALSE	20 second	(تعقيم) Rubbing	washing	washing	washing	washing	washing	No	Yes	No	Yes	Yes	No	No
Medical Student	20	4th	Female	Yes	Yes	Health-care workers’ hands when not clean.	The hospital environment (surfaces)	Yes	Yes	Yes	Yes	Yes	Yes	Yes	Yes	TRUE	FALSE	FALSE	FALSE	20 second	(تعقيم) Rubbing	washing	washing	(تعقيم) Rubbing	(تعقيم) Rubbing	washing	Yes	No	No	Yes	Yes	Yes	Yes
Medical Student	23	2nd	Female	No	Yes	Sharing non-invasive objects (i.e., stethoscopes, pressure cuffs, etc.) between patients.	Germs already present on or within the patient	Yes	Yes	Yes	Yes	Yes	Yes	No	Yes	FALSE	FALSE	TRUE	TRUE	10 second	(تعقيم) Rubbing	(تعقيم) Rubbing	washing	washing	washing	washing	Yes	No	No	Yes	No	Yes	Yes
Medical Student	22	4th	Female	Yes	Yes	Health-care workers’ hands when not clean.	The hospital environment (surfaces)	Yes	Yes	Yes	Yes	Yes	Yes	Yes	No	TRUE	FALSE	TRUE	TRUE	1 minute	(تعقيم) Rubbing	(تعقيم) Rubbing	washing	(تعقيم) Rubbing	(تعقيم) Rubbing	washing	Yes	Yes	No	Yes	No	Yes	Yes
Medical Student	21	3rd	Male	No	No	Patients’ exposure to colonised surfaces (i.e., beds, chairs, tables, floors)	The hospital environment (surfaces)	Yes	Yes	Yes	Yes	Yes	Yes	Yes	Yes	FALSE	FALSE	TRUE	TRUE	10 second	(تعقيم) Rubbing	(تعقيم) Rubbing	(تعقيم) Rubbing	washing	(تعقيم) Rubbing	(تعقيم) Rubbing	Yes	Yes	Yes	Yes	No	Yes	Yes
Medical Student	23	5th	Male	No	Yes	Health-care workers’ hands when not clean.	The hospital environment (surfaces)	Yes	Yes	No	Yes	Yes	Yes	No	Yes	FALSE	FALSE	FALSE	TRUE	3 second	(تعقيم) Rubbing	none	washing	(تعقيم) Rubbing	(تعقيم) Rubbing	washing	No	Yes	No	Yes	Yes	Yes	Yes
Medical Student	22	5th	Female	Yes	Yes	Health-care workers’ hands when not clean.	The hospital environment (surfaces)	Yes	Yes	Yes	Yes	Yes	Yes	Yes	Yes	TRUE	FALSE	FALSE	TRUE	20 second	(تعقيم) Rubbing	(تعقيم) Rubbing	washing	washing	washing	washing	Yes	Yes	No	Yes	Yes	Yes	Yes
Medical Student	28	intern	Male	Yes	Yes	Patients’ exposure to colonised surfaces (i.e., beds, chairs, tables, floors)	The hospital environment (surfaces)	Yes	No	No	Yes	Yes	Yes	Yes	No	FALSE	TRUE	FALSE	TRUE	1 minute	(تعقيم) Rubbing	(تعقيم) Rubbing	washing	(تعقيم) Rubbing	(تعقيم) Rubbing	washing	Yes	Yes	No	Yes	Yes	Yes	Yes
Medical Student	21	3rd	Female	No	Yes	Patients’ exposure to colonised surfaces (i.e., beds, chairs, tables, floors)	The hospital air	No	Yes	No	Yes	Yes	No	Yes	No	TRUE	FALSE	TRUE	TRUE	10 second	(تعقيم) Rubbing	(تعقيم) Rubbing	washing	washing	washing	washing	Yes	Yes	No	Yes	No	Yes	Yes
Medical Student	21	4th	Male	Yes	No	Health-care workers’ hands when not clean.	Germs already present on or within the patient	No	No	Yes	Yes	Yes	Yes	Yes	Yes	TRUE	FALSE	TRUE	TRUE	10 second	(تعقيم) Rubbing	none	(تعقيم) Rubbing	none	(تعقيم) Rubbing	washing	No	Yes	No	No	Yes	No	No
Medical Student	22	5th	Male	Yes	Yes	Patients’ exposure to colonised surfaces (i.e., beds, chairs, tables, floors)	Germs already present on or within the patient	No	Yes	Yes	Yes	Yes	Yes	Yes	Yes	TRUE	FALSE	TRUE	TRUE	3 second	none	washing	washing	washing	(تعقيم) Rubbing	washing	No	Yes	No	Yes	Yes	Yes	No
Medical Student	25	intern	Male	Yes	Yes	Health-care workers’ hands when not clean.	Germs already present on or within the patient	Yes	Yes	Yes	Yes	Yes	Yes	Yes	Yes	TRUE	TRUE	TRUE	TRUE	20 second	(تعقيم) Rubbing	(تعقيم) Rubbing	(تعقيم) Rubbing	washing	(تعقيم) Rubbing	washing	Yes	Yes	No	Yes	No	Yes	Yes
Medical Student	25	intern	Male	Yes	Yes	Air circulating in the hospital.	Germs already present on or within the patient	Yes	Yes	Yes	Yes	Yes	Yes	Yes	Yes	TRUE	TRUE	TRUE	TRUE	1 minute	(تعقيم) Rubbing	(تعقيم) Rubbing	washing	(تعقيم) Rubbing	washing	(تعقيم) Rubbing	Yes	Yes	Yes	Yes	No	Yes	Yes
Medical Student	24	intern	Male	Yes	Yes	Health-care workers’ hands when not clean.	The hospital air	No	No	Yes	Yes	No	No	No	Yes	TRUE	FALSE	FALSE	TRUE	20 second	(تعقيم) Rubbing	(تعقيم) Rubbing	washing	washing	washing	washing	Yes	Yes	No	Yes	Yes	Yes	Yes
Medical Student	24	intern	Male	Yes	Yes	Health-care workers’ hands when not clean.	Germs already present on or within the patient	Yes	Yes	Yes	Yes	Yes	Yes	Yes	Yes	TRUE	FALSE	TRUE	TRUE	20 second	(تعقيم) Rubbing	(تعقيم) Rubbing	(تعقيم) Rubbing	(تعقيم) Rubbing	(تعقيم) Rubbing	washing	No	Yes	No	No	Yes	Yes	Yes
Medical Student	24	6th	Male	Yes	Yes	Health-care workers’ hands when not clean.	Germs already present on or within the patient	Yes	Yes	No	Yes	Yes	Yes	No	Yes	TRUE	TRUE	TRUE	TRUE	20 second	(تعقيم) Rubbing	(تعقيم) Rubbing	(تعقيم) Rubbing	(تعقيم) Rubbing	(تعقيم) Rubbing	(تعقيم) Rubbing	Yes	Yes	No	Yes	Yes	Yes	Yes
Medical Student	24	intern	Male	Yes	Yes	Health-care workers’ hands when not clean.	The hospital environment (surfaces)	Yes	Yes	Yes	Yes	Yes	Yes	Yes	Yes	FALSE	TRUE	FALSE	FALSE	20 second	(تعقيم) Rubbing	(تعقيم) Rubbing	washing	washing	washing	washing	Yes	Yes	No	Yes	Yes	Yes	No
Medical Student	22	5th	Female	Yes	No	Patients’ exposure to colonised surfaces (i.e., beds, chairs, tables, floors)	The hospital environment (surfaces)	Yes	No	Yes	Yes	Yes	Yes	Yes	Yes	TRUE	FALSE	TRUE	FALSE	1 minute	(تعقيم) Rubbing	none	washing	washing	(تعقيم) Rubbing	washing	No	No	No	No	No	No	Yes
Medical Student	22	5th	Male	No	Yes	Patients’ exposure to colonised surfaces (i.e., beds, chairs, tables, floors)	The hospital air	No	No	Yes	Yes	Yes	Yes	Yes	No	TRUE	FALSE	TRUE	FALSE	10 second	(تعقيم) Rubbing	none	(تعقيم) Rubbing	none	(تعقيم) Rubbing	washing	No	No	No	No	No	No	No
Medical Student	24	intern	Male	Yes	Yes	Health-care workers’ hands when not clean.	The hospital air	Yes	Yes	Yes	Yes	Yes	Yes	Yes	Yes	TRUE	TRUE	TRUE	TRUE	10 second	(تعقيم) Rubbing	(تعقيم) Rubbing	(تعقيم) Rubbing	(تعقيم) Rubbing	(تعقيم) Rubbing	(تعقيم) Rubbing	No	No	No	No	Yes	Yes	Yes
Medical Student	24	intern	Male	Yes	Yes	Sharing non-invasive objects (i.e., stethoscopes, pressure cuffs, etc.) between patients.	The hospital environment (surfaces)	Yes	Yes	Yes	Yes	Yes	Yes	Yes	Yes	TRUE	TRUE	TRUE	TRUE	20 second	(تعقيم) Rubbing	(تعقيم) Rubbing	(تعقيم) Rubbing	(تعقيم) Rubbing	(تعقيم) Rubbing	(تعقيم) Rubbing	Yes	Yes	Yes	Yes	Yes	Yes	Yes
Medical Student	23	intern	Male	Yes	Yes	Health-care workers’ hands when not clean.	The hospital environment (surfaces)	No	Yes	Yes	Yes	Yes	Yes	Yes	No	FALSE	FALSE	FALSE	TRUE	20 second	(تعقيم) Rubbing	(تعقيم) Rubbing	washing	washing	washing	washing	Yes	Yes	No	Yes	Yes	Yes	Yes
Medical Student	27	intern	Male	Yes	Yes	Sharing non-invasive objects (i.e., stethoscopes, pressure cuffs, etc.) between patients.	The hospital environment (surfaces)	Yes	Yes	Yes	No	Yes	Yes	Yes	No	TRUE	TRUE	FALSE	TRUE	1 minute	(تعقيم) Rubbing	(تعقيم) Rubbing	(تعقيم) Rubbing	washing	washing	(تعقيم) Rubbing	Yes	Yes	No	Yes	No	Yes	Yes
Medical Student	25	intern	Male	Yes	Yes	Air circulating in the hospital.	Germs already present on or within the patient	Yes	Yes	Yes	Yes	Yes	Yes	Yes	Yes	FALSE	TRUE	FALSE	TRUE	10 second	(تعقيم) Rubbing	(تعقيم) Rubbing	(تعقيم) Rubbing	(تعقيم) Rubbing	washing	(تعقيم) Rubbing	No	Yes	No	Yes	No	Yes	Yes
Medical Student	26	6th	Male	No	Yes	Sharing non-invasive objects (i.e., stethoscopes, pressure cuffs, etc.) between patients.	The hospital air	Yes	Yes	No	No	Yes	No	Yes	No	TRUE	TRUE	TRUE	TRUE	1 minute	(تعقيم) Rubbing	(تعقيم) Rubbing	washing	none	(تعقيم) Rubbing	washing	No	Yes	No	No	Yes	No	No
Medical Student	22	5th	Female	Yes	Yes	Health-care workers’ hands when not clean.	The hospital environment (surfaces)	Yes	No	No	Yes	Yes	Yes	Yes	No	TRUE	TRUE	TRUE	TRUE	20 second	(تعقيم) Rubbing	(تعقيم) Rubbing	washing	washing	(تعقيم) Rubbing	washing	Yes	Yes	No	Yes	Yes	Yes	Yes
Medical Student	24	6th	Female	No	Yes	Health-care workers’ hands when not clean.	The hospital environment (surfaces)	Yes	Yes	Yes	Yes	Yes	Yes	Yes	Yes	FALSE	TRUE	FALSE	TRUE	1 minute	washing	(تعقيم) Rubbing	(تعقيم) Rubbing	washing	washing	(تعقيم) Rubbing	Yes	Yes	Yes	Yes	Yes	Yes	Yes
Medical Student	21	4th	Female	No	No	Sharing non-invasive objects (i.e., stethoscopes, pressure cuffs, etc.) between patients.	Germs already present on or within the patient	Yes	Yes	Yes	Yes	Yes	Yes	Yes	Yes	TRUE	FALSE	TRUE	TRUE	3 second	(تعقيم) Rubbing	(تعقيم) Rubbing	(تعقيم) Rubbing	(تعقيم) Rubbing	(تعقيم) Rubbing	(تعقيم) Rubbing	Yes	Yes	Yes	Yes	Yes	Yes	Yes
Medical Student	25	intern	Male	No	Yes	Air circulating in the hospital.	The hospital air	Yes	Yes	Yes	Yes	Yes	Yes	Yes	Yes	TRUE	TRUE	FALSE	FALSE	20 second	(تعقيم) Rubbing	(تعقيم) Rubbing	washing	washing	washing	washing	Yes	Yes	Yes	Yes	Yes	Yes	Yes
Medical Student	23	intern	Male	Yes	Yes	Health-care workers’ hands when not clean.	The hospital environment (surfaces)	Yes	Yes	Yes	Yes	Yes	Yes	Yes	Yes	TRUE	TRUE	TRUE	TRUE	1 minute	(تعقيم) Rubbing	(تعقيم) Rubbing	(تعقيم) Rubbing	washing	washing	(تعقيم) Rubbing	Yes	Yes	Yes	Yes	No	Yes	Yes
Medical Student	24	intern	Female	Yes	Yes	Health-care workers’ hands when not clean.	The hospital air	Yes	Yes	Yes	Yes	Yes	Yes	Yes	Yes	TRUE	FALSE	FALSE	TRUE	20 second	(تعقيم) Rubbing	(تعقيم) Rubbing	washing	washing	washing	washing	No	Yes	No	Yes	Yes	Yes	Yes
Medical Student	24	intern	Male	Yes	Yes	Health-care workers’ hands when not clean.	The hospital environment (surfaces)	Yes	Yes	Yes	Yes	Yes	Yes	Yes	Yes	FALSE	FALSE	FALSE	TRUE	1 minute	(تعقيم) Rubbing	(تعقيم) Rubbing	washing	(تعقيم) Rubbing	washing	washing	Yes	Yes	No	Yes	No	Yes	Yes
Medical Student	24	6th	Male	Yes	Yes	Patients’ exposure to colonised surfaces (i.e., beds, chairs, tables, floors)	Germs already present on or within the patient	No	No	No	Yes	Yes	No	Yes	Yes	TRUE	TRUE	FALSE	TRUE	1 minute	(تعقيم) Rubbing	(تعقيم) Rubbing	(تعقيم) Rubbing	none	washing	washing	Yes	No	No	No	Yes	Yes	No
Medical Student	20	2nd	Female	No	Yes	Health-care workers’ hands when not clean.	The hospital environment (surfaces)	Yes	No	No	Yes	No	Yes	No	Yes	FALSE	FALSE	FALSE	TRUE	10 second	washing	washing	(تعقيم) Rubbing	(تعقيم) Rubbing	(تعقيم) Rubbing	(تعقيم) Rubbing	Yes	No	No	Yes	No	Yes	Yes
Medical Student	26	3rd	Female	Yes	Yes	Health-care workers’ hands when not clean.	The hospital environment (surfaces)	Yes	Yes	Yes	Yes	Yes	Yes	Yes	Yes	FALSE	TRUE	FALSE	FALSE	20 second	(تعقيم) Rubbing	washing	washing	(تعقيم) Rubbing	washing	washing	Yes	No	Yes	Yes	No	Yes	Yes
Medical Student	23	5th	Male	Yes	No	Health-care workers’ hands when not clean.	Germs already present on or within the patient	Yes	Yes	Yes	Yes	Yes	Yes	Yes	Yes	TRUE	TRUE	FALSE	FALSE	20 second	(تعقيم) Rubbing	washing	washing	washing	washing	washing	Yes	Yes	No	Yes	No	Yes	Yes
Medical Student	23	5th	Male	Yes	No	Health-care workers’ hands when not clean.	Germs already present on or within the patient	Yes	Yes	Yes	Yes	Yes	Yes	Yes	Yes	TRUE	TRUE	FALSE	FALSE	20 second	(تعقيم) Rubbing	washing	washing	washing	washing	washing	Yes	Yes	No	Yes	No	Yes	Yes
Medical Student	22	4th	Female	Yes	Yes	Health-care workers’ hands when not clean.	Germs already present on or within the patient	Yes	Yes	Yes	Yes	Yes	Yes	Yes	Yes	FALSE	TRUE	FALSE	TRUE	1 minute	(تعقيم) Rubbing	(تعقيم) Rubbing	washing	washing	washing	washing	Yes	No	Yes	Yes	Yes	Yes	Yes
Medical Student	21	3rd	Male	Yes	Yes	Patients’ exposure to colonised surfaces (i.e., beds, chairs, tables, floors)	The hospital environment (surfaces)	Yes	Yes	Yes	Yes	Yes	Yes	Yes	Yes	TRUE	FALSE	FALSE	TRUE	20 second	(تعقيم) Rubbing	(تعقيم) Rubbing	washing	(تعقيم) Rubbing	(تعقيم) Rubbing	washing	Yes	Yes	No	Yes	Yes	No	No
Medical Student	21	3rd	Female	No	No	Sharing non-invasive objects (i.e., stethoscopes, pressure cuffs, etc.) between patients.	The hospital environment (surfaces)	Yes	Yes	Yes	No	Yes	Yes	Yes	No	FALSE	TRUE	FALSE	TRUE	10 second	washing	(تعقيم) Rubbing	washing	washing	washing	(تعقيم) Rubbing	No	Yes	No	Yes	No	Yes	Yes
Medical Student	22	5th	Male	No	No	Patients’ exposure to colonised surfaces (i.e., beds, chairs, tables, floors)	The hospital environment (surfaces)	Yes	Yes	No	Yes	Yes	Yes	No	Yes	FALSE	TRUE	FALSE	TRUE	1 minute	washing	(تعقيم) Rubbing	washing	(تعقيم) Rubbing	(تعقيم) Rubbing	washing	No	Yes	No	No	Yes	Yes	Yes
Medical Student	25	6th	Male	Yes	Yes	Patients’ exposure to colonised surfaces (i.e., beds, chairs, tables, floors)	Germs already present on or within the patient	Yes	Yes	Yes	Yes	Yes	Yes	Yes	Yes	TRUE	FALSE	TRUE	TRUE	10 second	(تعقيم) Rubbing	(تعقيم) Rubbing	(تعقيم) Rubbing	washing	washing	washing	No	Yes	No	Yes	Yes	Yes	Yes
Medical Student	21	3rd	Female	No	Yes	Sharing non-invasive objects (i.e., stethoscopes, pressure cuffs, etc.) between patients.	The hospital environment (surfaces)	Yes	Yes	Yes	Yes	Yes	Yes	Yes	Yes	FALSE	FALSE	FALSE	FALSE	20 second	(تعقيم) Rubbing	washing	washing	washing	washing	washing	No	Yes	No	Yes	Yes	No	No
Medical Student	20	4th	Female	Yes	Yes	Health-care workers’ hands when not clean.	The hospital environment (surfaces)	Yes	Yes	Yes	Yes	Yes	Yes	Yes	Yes	TRUE	FALSE	FALSE	FALSE	20 second	(تعقيم) Rubbing	washing	washing	(تعقيم) Rubbing	(تعقيم) Rubbing	washing	Yes	No	No	Yes	Yes	Yes	Yes
Medical Student	23	2nd	Female	No	Yes	Sharing non-invasive objects (i.e., stethoscopes, pressure cuffs, etc.) between patients.	Germs already present on or within the patient	Yes	Yes	Yes	Yes	Yes	Yes	No	Yes	FALSE	FALSE	TRUE	TRUE	10 second	(تعقيم) Rubbing	(تعقيم) Rubbing	washing	washing	washing	washing	Yes	No	No	Yes	No	Yes	Yes
Medical Student	22	4th	Female	Yes	Yes	Health-care workers’ hands when not clean.	The hospital environment (surfaces)	Yes	Yes	Yes	Yes	Yes	Yes	Yes	No	TRUE	FALSE	TRUE	TRUE	1 minute	(تعقيم) Rubbing	(تعقيم) Rubbing	washing	(تعقيم) Rubbing	(تعقيم) Rubbing	washing	Yes	Yes	No	Yes	No	Yes	Yes
Medical Student	21	3rd	Male	No	No	Patients’ exposure to colonised surfaces (i.e., beds, chairs, tables, floors)	The hospital environment (surfaces)	Yes	Yes	Yes	Yes	Yes	Yes	Yes	Yes	FALSE	FALSE	TRUE	TRUE	10 second	(تعقيم) Rubbing	(تعقيم) Rubbing	(تعقيم) Rubbing	washing	(تعقيم) Rubbing	(تعقيم) Rubbing	Yes	Yes	Yes	Yes	No	Yes	Yes
Medical Student	23	5th	Male	No	Yes	Health-care workers’ hands when not clean.	The hospital environment (surfaces)	Yes	Yes	No	Yes	Yes	Yes	No	Yes	FALSE	FALSE	FALSE	TRUE	3 second	(تعقيم) Rubbing	none	washing	(تعقيم) Rubbing	(تعقيم) Rubbing	washing	No	Yes	No	Yes	Yes	Yes	Yes
Medical Student	22	5th	Female	Yes	Yes	Health-care workers’ hands when not clean.	The hospital environment (surfaces)	Yes	Yes	Yes	Yes	Yes	Yes	Yes	Yes	TRUE	FALSE	FALSE	TRUE	20 second	(تعقيم) Rubbing	(تعقيم) Rubbing	washing	washing	washing	washing	Yes	Yes	No	Yes	Yes	Yes	Yes
Medical Student	28	intern	Male	Yes	Yes	Patients’ exposure to colonised surfaces (i.e., beds, chairs, tables, floors)	The hospital environment (surfaces)	Yes	No	No	Yes	Yes	Yes	Yes	No	FALSE	TRUE	FALSE	TRUE	1 minute	(تعقيم) Rubbing	(تعقيم) Rubbing	washing	(تعقيم) Rubbing	(تعقيم) Rubbing	washing	Yes	Yes	No	Yes	Yes	Yes	Yes
Medical Student	21	3rd	Female	No	Yes	Patients’ exposure to colonised surfaces (i.e., beds, chairs, tables, floors)	The hospital air	No	Yes	No	Yes	Yes	No	Yes	No	TRUE	FALSE	TRUE	TRUE	10 second	(تعقيم) Rubbing	(تعقيم) Rubbing	washing	washing	washing	washing	Yes	Yes	No	Yes	No	Yes	Yes
Medical Student	21	4th	Male	Yes	No	Health-care workers’ hands when not clean.	Germs already present on or within the patient	No	No	Yes	Yes	Yes	Yes	Yes	Yes	TRUE	FALSE	TRUE	TRUE	10 second	(تعقيم) Rubbing	none	(تعقيم) Rubbing	none	(تعقيم) Rubbing	washing	No	Yes	No	No	Yes	No	No
Medical Student	22	5th	Male	Yes	Yes	Patients’ exposure to colonised surfaces (i.e., beds, chairs, tables, floors)	Germs already present on or within the patient	No	Yes	Yes	Yes	Yes	Yes	Yes	Yes	TRUE	FALSE	TRUE	TRUE	3 second	none	washing	washing	washing	(تعقيم) Rubbing	washing	No	Yes	No	Yes	Yes	Yes	No
Medical Student	25	intern	Male	Yes	Yes	Health-care workers’ hands when not clean.	Germs already present on or within the patient	Yes	Yes	Yes	Yes	Yes	Yes	Yes	Yes	TRUE	TRUE	TRUE	TRUE	20 second	(تعقيم) Rubbing	(تعقيم) Rubbing	(تعقيم) Rubbing	washing	(تعقيم) Rubbing	washing	Yes	Yes	No	Yes	No	Yes	Yes
Medical Student	25	intern	Male	Yes	Yes	Air circulating in the hospital.	Germs already present on or within the patient	Yes	Yes	Yes	Yes	Yes	Yes	Yes	Yes	TRUE	TRUE	TRUE	TRUE	1 minute	(تعقيم) Rubbing	(تعقيم) Rubbing	washing	(تعقيم) Rubbing	washing	(تعقيم) Rubbing	Yes	Yes	Yes	Yes	No	Yes	Yes
Medical Student	24	intern	Male	Yes	Yes	Health-care workers’ hands when not clean.	The hospital air	No	No	Yes	Yes	No	No	No	Yes	TRUE	FALSE	FALSE	TRUE	20 second	(تعقيم) Rubbing	(تعقيم) Rubbing	washing	washing	washing	washing	Yes	Yes	No	Yes	Yes	Yes	Yes
Medical Student	24	intern	Male	Yes	Yes	Health-care workers’ hands when not clean.	Germs already present on or within the patient	Yes	Yes	Yes	Yes	Yes	Yes	Yes	Yes	TRUE	FALSE	TRUE	TRUE	20 second	(تعقيم) Rubbing	(تعقيم) Rubbing	(تعقيم) Rubbing	(تعقيم) Rubbing	(تعقيم) Rubbing	washing	No	Yes	No	No	Yes	Yes	Yes
Medical Student	24	6th	Male	Yes	Yes	Health-care workers’ hands when not clean.	Germs already present on or within the patient	Yes	Yes	No	Yes	Yes	Yes	No	Yes	TRUE	TRUE	TRUE	TRUE	20 second	(تعقيم) Rubbing	(تعقيم) Rubbing	(تعقيم) Rubbing	(تعقيم) Rubbing	(تعقيم) Rubbing	(تعقيم) Rubbing	Yes	Yes	No	Yes	Yes	Yes	Yes
Medical Student	24	intern	Male	Yes	Yes	Health-care workers’ hands when not clean.	The hospital environment (surfaces)	Yes	Yes	Yes	Yes	Yes	Yes	Yes	Yes	FALSE	TRUE	FALSE	FALSE	20 second	(تعقيم) Rubbing	(تعقيم) Rubbing	washing	washing	washing	washing	Yes	Yes	No	Yes	Yes	Yes	No
Medical Student	22	5th	Female	Yes	No	Patients’ exposure to colonised surfaces (i.e., beds, chairs, tables, floors)	The hospital environment (surfaces)	Yes	No	Yes	Yes	Yes	Yes	Yes	Yes	TRUE	FALSE	TRUE	FALSE	1 minute	(تعقيم) Rubbing	none	washing	washing	(تعقيم) Rubbing	washing	No	No	No	No	No	No	Yes
Medical Student	22	5th	Male	No	Yes	Patients’ exposure to colonised surfaces (i.e., beds, chairs, tables, floors)	The hospital air	No	No	Yes	Yes	Yes	Yes	Yes	No	TRUE	FALSE	TRUE	FALSE	10 second	(تعقيم) Rubbing	none	(تعقيم) Rubbing	none	(تعقيم) Rubbing	washing	No	No	No	No	No	No	No
Medical Student	24	intern	Male	Yes	Yes	Health-care workers’ hands when not clean.	The hospital air	Yes	Yes	Yes	Yes	Yes	Yes	Yes	Yes	TRUE	TRUE	TRUE	TRUE	10 second	(تعقيم) Rubbing	(تعقيم) Rubbing	(تعقيم) Rubbing	(تعقيم) Rubbing	(تعقيم) Rubbing	(تعقيم) Rubbing	No	No	No	No	Yes	Yes	Yes
Medical Student	24	intern	Male	Yes	Yes	Sharing non-invasive objects (i.e., stethoscopes, pressure cuffs, etc.) between patients.	The hospital environment (surfaces)	Yes	Yes	Yes	Yes	Yes	Yes	Yes	Yes	TRUE	TRUE	TRUE	TRUE	20 second	(تعقيم) Rubbing	(تعقيم) Rubbing	(تعقيم) Rubbing	(تعقيم) Rubbing	(تعقيم) Rubbing	(تعقيم) Rubbing	Yes	Yes	Yes	Yes	Yes	Yes	Yes
Medical Student	23	intern	Male	Yes	Yes	Health-care workers’ hands when not clean.	The hospital environment (surfaces)	No	Yes	Yes	Yes	Yes	Yes	Yes	No	FALSE	FALSE	FALSE	TRUE	20 second	(تعقيم) Rubbing	(تعقيم) Rubbing	washing	washing	washing	washing	Yes	Yes	No	Yes	Yes	Yes	Yes
Medical Student	27	intern	Male	Yes	Yes	Sharing non-invasive objects (i.e., stethoscopes, pressure cuffs, etc.) between patients.	The hospital environment (surfaces)	Yes	Yes	Yes	No	Yes	Yes	Yes	No	TRUE	TRUE	FALSE	TRUE	1 minute	(تعقيم) Rubbing	(تعقيم) Rubbing	(تعقيم) Rubbing	washing	washing	(تعقيم) Rubbing	Yes	Yes	No	Yes	No	Yes	Yes
Medical Student	25	intern	Male	Yes	Yes	Air circulating in the hospital.	Germs already present on or within the patient	Yes	Yes	Yes	Yes	Yes	Yes	Yes	Yes	FALSE	TRUE	FALSE	TRUE	10 second	(تعقيم) Rubbing	(تعقيم) Rubbing	(تعقيم) Rubbing	(تعقيم) Rubbing	washing	(تعقيم) Rubbing	No	Yes	No	Yes	No	Yes	Yes
Medical Student	26	6th	Male	No	Yes	Sharing non-invasive objects (i.e., stethoscopes, pressure cuffs, etc.) between patients.	The hospital air	Yes	Yes	No	No	Yes	No	Yes	No	TRUE	TRUE	TRUE	TRUE	1 minute	(تعقيم) Rubbing	(تعقيم) Rubbing	washing	none	(تعقيم) Rubbing	washing	No	Yes	No	No	Yes	No	No
Medical Student	22	5th	Female	Yes	Yes	Health-care workers’ hands when not clean.	The hospital environment (surfaces)	Yes	No	No	Yes	Yes	Yes	Yes	No	TRUE	TRUE	TRUE	TRUE	20 second	(تعقيم) Rubbing	(تعقيم) Rubbing	washing	washing	(تعقيم) Rubbing	washing	Yes	Yes	No	Yes	Yes	Yes	Yes
Medical Student	24	6th	Female	No	Yes	Health-care workers’ hands when not clean.	The hospital environment (surfaces)	Yes	Yes	Yes	Yes	Yes	Yes	Yes	Yes	FALSE	TRUE	FALSE	TRUE	1 minute	washing	(تعقيم) Rubbing	(تعقيم) Rubbing	washing	washing	(تعقيم) Rubbing	Yes	Yes	Yes	Yes	Yes	Yes	Yes
Medical Student	21	4th	Female	No	No	Sharing non-invasive objects (i.e., stethoscopes, pressure cuffs, etc.) between patients.	Germs already present on or within the patient	Yes	Yes	Yes	Yes	Yes	Yes	Yes	Yes	TRUE	FALSE	TRUE	TRUE	3 second	(تعقيم) Rubbing	(تعقيم) Rubbing	(تعقيم) Rubbing	(تعقيم) Rubbing	(تعقيم) Rubbing	(تعقيم) Rubbing	Yes	Yes	Yes	Yes	Yes	Yes	Yes
Medical Student	25	intern	Male	No	Yes	Air circulating in the hospital.	The hospital air	Yes	Yes	Yes	Yes	Yes	Yes	Yes	Yes	TRUE	TRUE	FALSE	FALSE	20 second	(تعقيم) Rubbing	(تعقيم) Rubbing	washing	washing	washing	washing	Yes	Yes	Yes	Yes	Yes	Yes	Yes
Medical Student	23	intern	Male	Yes	Yes	Health-care workers’ hands when not clean.	The hospital environment (surfaces)	Yes	Yes	Yes	Yes	Yes	Yes	Yes	Yes	TRUE	TRUE	TRUE	TRUE	1 minute	(تعقيم) Rubbing	(تعقيم) Rubbing	(تعقيم) Rubbing	washing	washing	(تعقيم) Rubbing	Yes	Yes	Yes	Yes	No	Yes	Yes
Medical Student	24	intern	Female	Yes	Yes	Health-care workers’ hands when not clean.	The hospital air	Yes	Yes	Yes	Yes	Yes	Yes	Yes	Yes	TRUE	FALSE	FALSE	TRUE	20 second	(تعقيم) Rubbing	(تعقيم) Rubbing	washing	washing	washing	washing	No	Yes	No	Yes	Yes	Yes	Yes
Medical Student	24	intern	Male	Yes	Yes	Health-care workers’ hands when not clean.	The hospital environment (surfaces)	Yes	Yes	Yes	Yes	Yes	Yes	Yes	Yes	FALSE	FALSE	FALSE	TRUE	1 minute	(تعقيم) Rubbing	(تعقيم) Rubbing	washing	(تعقيم) Rubbing	washing	washing	Yes	Yes	No	Yes	No	Yes	Yes
Medical Student	22	5th	Female	Yes	Yes	Health-care workers’ hands when not clean.	The hospital environment (surfaces)	No	No	Yes	Yes	Yes	No	Yes	No	TRUE	FALSE	TRUE	FALSE	10 second	none	(تعقيم) Rubbing	washing	none	(تعقيم) Rubbing	washing	Yes	Yes	No	No	Yes	No	Yes
Medical Student	19	2nd	Male	No	No	Patients’ exposure to colonised surfaces (i.e., beds, chairs, tables, floors)	Germs already present on or within the patient	Yes	Yes	No	Yes	Yes	Yes	Yes	Yes	TRUE	FALSE	TRUE	FALSE	1 minute	(تعقيم) Rubbing	(تعقيم) Rubbing	washing	washing	(تعقيم) Rubbing	washing	No	Yes	No	Yes	Yes	Yes	Yes
Medical Student	23	6th	Male	No	Yes	Health-care workers’ hands when not clean.	The hospital air	Yes	No	Yes	Yes	Yes	Yes	Yes	No	TRUE	FALSE	TRUE	TRUE	1 minute	(تعقيم) Rubbing	(تعقيم) Rubbing	(تعقيم) Rubbing	washing	washing	washing	Yes	No	No	No	Yes	No	No
Medical Student	24	7th	Male	No	Yes	Health-care workers’ hands when not clean.	The hospital air	Yes	No	Yes	Yes	Yes	Yes	Yes	No	TRUE	FALSE	TRUE	TRUE	2 minute	(تعقيم) Rubbing	(تعقيم) Rubbing	(تعقيم) Rubbing	washing	washing	washing	Yes	No	No	No	Yes	No	No
Medical Student	25	8th	Male	No	Yes	Health-care workers’ hands when not clean.	The hospital air	Yes	No	Yes	Yes	Yes	Yes	Yes	No	TRUE	FALSE	TRUE	TRUE	3 minute	(تعقيم) Rubbing	(تعقيم) Rubbing	(تعقيم) Rubbing	washing	washing	washing	Yes	No	No	No	Yes	No	No
Medical Student	26	9th	Male	No	Yes	Health-care workers’ hands when not clean.	The hospital air	Yes	No	Yes	Yes	Yes	Yes	Yes	No	TRUE	FALSE	TRUE	TRUE	4 minute	(تعقيم) Rubbing	(تعقيم) Rubbing	(تعقيم) Rubbing	washing	washing	washing	Yes	No	No	No	Yes	No	No
Medical Student	24	6th	Male	No	Yes	Patients’ exposure to colonised surfaces (i.e., beds, chairs, tables, floors)	Germs already present on or within the patient	Yes	Yes	Yes	Yes	Yes	Yes	Yes	Yes	FALSE	FALSE	TRUE	TRUE	1 minute	(تعقيم) Rubbing	(تعقيم) Rubbing	(تعقيم) Rubbing	washing	washing	(تعقيم) Rubbing	Yes	No	No	Yes	Yes	Yes	No
Medical Student	24	5th	Male	Yes	Yes	Health-care workers’ hands when not clean.	The hospital environment (surfaces)	Yes	Yes	Yes	Yes	Yes	Yes	Yes	Yes	FALSE	FALSE	TRUE	TRUE	3 second	(تعقيم) Rubbing	(تعقيم) Rubbing	(تعقيم) Rubbing	washing	(تعقيم) Rubbing	(تعقيم) Rubbing	Yes	Yes	Yes	Yes	No	Yes	No
Medical Student	23	6th	Male	No	Yes	Health-care workers’ hands when not clean.	The hospital air	Yes	No	Yes	Yes	Yes	Yes	Yes	No	TRUE	FALSE	TRUE	TRUE	1 minute	(تعقيم) Rubbing	(تعقيم) Rubbing	(تعقيم) Rubbing	washing	washing	washing	Yes	No	No	No	Yes	No	No
Medical Student	23	5th	Male	Yes	No	Health-care workers’ hands when not clean.	Germs already present on or within the patient	Yes	No	No	Yes	Yes	Yes	Yes	No	TRUE	TRUE	TRUE	TRUE	1 minute	(تعقيم) Rubbing	(تعقيم) Rubbing	(تعقيم) Rubbing	washing	none	washing	Yes	No	No	No	Yes	No	Yes
Medical Student	22	4th	Female	No	No	Sharing non-invasive objects (i.e., stethoscopes, pressure cuffs, etc.) between patients.	The hospital air	Yes	No	No	Yes	Yes	Yes	Yes	No	TRUE	FALSE	FALSE	FALSE	1 minute	(تعقيم) Rubbing	none	washing	none	washing	washing	Yes	No	No	No	Yes	Yes	No
Medical Student	22	2nd	Male	Yes	No	Air circulating in the hospital.	The hospital air	Yes	Yes	Yes	No	Yes	Yes	No	No	TRUE	TRUE	TRUE	TRUE	10 second	washing	(تعقيم) Rubbing	(تعقيم) Rubbing	(تعقيم) Rubbing	(تعقيم) Rubbing	(تعقيم) Rubbing	No	Yes	No	Yes	No	Yes	Yes
Medical Student	22	5th	Male	No	No	Health-care workers’ hands when not clean.	The hospital air	Yes	No	No	Yes	Yes	Yes	Yes	Yes	TRUE	FALSE	TRUE	FALSE	1 minute	(تعقيم) Rubbing	none	(تعقيم) Rubbing	none	(تعقيم) Rubbing	washing	Yes	No	No	Yes	Yes	No	No
Medical Student	21	4th	Male	No	No	Health-care workers’ hands when not clean.	Germs already present on or within the patient	Yes	Yes	Yes	Yes	Yes	Yes	Yes	No	TRUE	FALSE	TRUE	TRUE	10 second	(تعقيم) Rubbing	none	washing	none	(تعقيم) Rubbing	(تعقيم) Rubbing	Yes	No	No	Yes	Yes	Yes	Yes
Medical Student	22	5th	Male	No	No	Health-care workers’ hands when not clean.	The hospital air	Yes	No	No	Yes	Yes	Yes	Yes	Yes	TRUE	FALSE	TRUE	FALSE	1 minute	(تعقيم) Rubbing	none	washing	none	washing	washing	Yes	No	No	No	Yes	No	No
Medical Student	21	5th	Female	No	No	Air circulating in the hospital.	The hospital environment (surfaces)	Yes	Yes	Yes	Yes	Yes	Yes	Yes	No	FALSE	FALSE	FALSE	TRUE	20 second	(تعقيم) Rubbing	(تعقيم) Rubbing	washing	(تعقيم) Rubbing	(تعقيم) Rubbing	washing	No	Yes	No	No	Yes	Yes	Yes
Medical Student	23	6th	Male	No	No	Health-care workers’ hands when not clean.	The hospital environment (surfaces)	Yes	No	No	Yes	Yes	Yes	No	Yes	FALSE	FALSE	TRUE	FALSE	1 minute	(تعقيم) Rubbing	none	washing	none	washing	washing	Yes	No	No	Yes	No	No	Yes
Medical Student	23	5th	Male	No	No	Patients’ exposure to colonised surfaces (i.e., beds, chairs, tables, floors)	The hospital environment (surfaces)	Yes	No	No	Yes	Yes	No	No	No	TRUE	TRUE	FALSE	FALSE	1 minute	(تعقيم) Rubbing	none	washing	none	washing	washing	Yes	No	No	No	No	No	Yes
Medical Student	25	6th	Male	Yes	Yes	Patients’ exposure to colonised surfaces (i.e., beds, chairs, tables, floors)	The hospital environment (surfaces)	Yes	Yes	Yes	Yes	Yes	Yes	Yes	Yes	FALSE	FALSE	FALSE	FALSE	1 minute	(تعقيم) Rubbing	(تعقيم) Rubbing	washing	washing	washing	washing	Yes	Yes	No	Yes	No	Yes	Yes
Medical Student	21	4th	Female	No	Yes	Sharing non-invasive objects (i.e., stethoscopes, pressure cuffs, etc.) between patients.	Germs already present on or within the patient	Yes	No	No	Yes	Yes	Yes	Yes	Yes	TRUE	TRUE	FALSE	TRUE	20 second	(تعقيم) Rubbing	none	washing	none	washing	washing	No	Yes	No	No	Yes	No	Yes
Medical Student	23	5th	Male	Yes	No	Health-care workers’ hands when not clean.	The hospital environment (surfaces)	Yes	No	Yes	Yes	Yes	Yes	Yes	Yes	FALSE	FALSE	FALSE	TRUE	1 minute	(تعقيم) Rubbing	none	washing	none	(تعقيم) Rubbing	washing	Yes	Yes	No	Yes	No	No	Yes
Medical Student	21	4th	Male	No	No	Patients’ exposure to colonised surfaces (i.e., beds, chairs, tables, floors)	Germs already present on or within the patient	Yes	No	No	No	Yes	No	Yes	Yes	TRUE	TRUE	FALSE	TRUE	1 minute	(تعقيم) Rubbing	washing	washing	none	washing	washing	No	No	No	Yes	No	No	Yes
Medical Student	22	5th	Female	Yes	Yes	Health-care workers’ hands when not clean.	The hospital environment (surfaces)	Yes	Yes	Yes	Yes	Yes	Yes	Yes	Yes	TRUE	FALSE	FALSE	FALSE	1 minute	(تعقيم) Rubbing	(تعقيم) Rubbing	washing	washing	washing	washing	Yes	Yes	No	Yes	No	Yes	Yes
